# Supplementary material for: Germline VWF/MPRIP and somatoplasm FGA variants synergically confer susceptibility to non-traumatic osteonecrosis of the femoral head
Source: Sci Rep. 2023 Feb 22;13:3112. doi: 10.1038/s41598-023-30260-4 (PMC9946931; doi:10.1038/s41598-023-30260-4)
Supplement: Supplementary file 2 — Supplementary Information 2. [file 41598_2023_30260_MOESM2_ESM.xls]

## Sheet: Supplementary Table S1
Supplementary Table S1 15 variant sites with P values less than 0.01
SNP	CHR.x	BP	A1.x	F_A	F_U	A2.x	CHISQ.x	P.x	OR	TEST	AFF	UNAFF	Chr	Start	End	Ref	Alt	Func.refGene	Gene.refGene	GeneDetail.refGene	ExonicFunc.refGene	cytoBand	esp6500siv2_all	X1000g2015aug_all	X1000g2015aug_eas	ExAC_ALL	ExAC_AFR	ExAC_AMR	ExAC_EAS	ExAC_FIN	ExAC_NFE	ExAC_OTH	ExAC_SAS	SIFT_score	SIFT_pred	Polyphen2_HDIV_score	Polyphen2_HDIV_pred	Polyphen2_HVAR_score	Polyphen2_HVAR_pred	LRT_score	LRT_pred	MutationTaster_score	MutationTaster_pred	MutationAssessor_score	MutationAssessor_pred	FATHMM_score	FATHMM_pred	PROVEAN_score	PROVEAN_pred
rs7144658	14	38061742	C	0.2188	0.01667	T	11.89	0.0005634	16.52	GENO	0/14/18	0/1/29	14	38061742	38061742	C	T	exonic	FOXA1	.	nonsynonymous	SNV	14q21.1	0.5387	0.583067	0.8442	0.6084	0.4258	0.7239	0.8638	0.6351	0.5915	0.608	0.5588	0.014	D	0.009	B	0.013	B	0.068	N	0.021	P	0.9	L	2.36	T	-0.23
rs709012	20	3675498	T	0.25	0.05	G	9.547	0.002003	6.333	GENO	0/16/16	0/3/27	20	3675498	3675498	T	G	exonic	SIGLEC1	.	nonsynonymous	SNV	20p13	0.6665	0.741414	0.869	0.6838	0.7786	0.7493	0.8729	0.7535	0.626	0.6722	0.6844	1	T	0	B	0	B	0.001	N	1	P	-0.905	N	2.82	T	0.92
rs1054645	16	1270162	G	0.04688	0.2167	A	7.944	0.004825	0.1778	GENO	0/3/29	0/13/17	16	1270162	1270162	G	A	exonic	CACNA1H	.	nonsynonymous	SNV	16p13.3	0.6468	0.700679	0.8681	0.6628	0.7188	0.7567	0.8921	0.7249	0.6117	0.6904	0.5871	0.588	T	0.001	B	0.001	B	.	.	1	P	-0.895	N	1.43	T	0.46
rs3748043	5	70751818	T	0.1613	0.01667	G	7.774	0.005299	11.35	GENO	1/10/21	0/1/29	5	70751818	70751818	T	G	exonic	BDP1	.	nonsynonymous	SNV	5q13.2	0.7671	0.778155	0.8909	0.8247	0.6045	0.9033	0.8875	0.8123	0.8333	0.8337	0.8303	1	T	0	B	0	B	0.247	N	1	P	-1.01	N	2.19	T	0.95
rs6453014	5	70837295	A	0.1613	0.01667	C	7.774	0.005299	11.35	GENO	1/10/21	0/1/29	5	70837295	70837295	A	C	exonic	BDP1	.	nonsynonymous	SNV	5q13.2	0.8038	0.822684	0.8899	0.8353	0.7335	0.9105	0.8877	0.8123	0.833	0.8438	0.8334	1	T	0	B	0	B	0.013	N	1	P	-1.995	N	3.35	T	0.89
rs715747	5	70806711	C	0.1613	0.01667	G	7.774	0.005299	11.35	GENO	1/10/21	0/1/29	5	70806711	70806711	C	G	exonic	BDP1	.	nonsynonymous	SNV	5q13.2	0.7719	0.790735	0.8899	0.8254	0.6279	0.9034	0.8878	0.8123	0.8329	0.8344	0.8298	0.475	T	0	B	0	B	0.302	N	1	P	-0.69	N	2.79	T	0.32
rs1800378	12	6172202	T	0.1167	0.3276	C	7.637	0.005718	0.2711	GENO	2/7/23	1/19/10	12	6172202	6172202	T	C	exonic	VWF	.	nonsynonymous	SNV	12p13.31	0.5086	0.51877	0.6667	0.6212	0.2116	0.5224	0.7081	0.6678	0.661	0.6848	0.714	1	T	0.017	B	0.025	B	0.221	N	0.976	P	-0.79	N	0.4	T	1.74
rs2232950	11	62010863	C	0.05	0.2241	T	7.63	0.00574	0.1822	GENO	2/3/27	1/13/16	11	62010863	62010863	C	T	exonic	SCGB1D2	.	nonsynonymous	SNV	11q12.3	0.2963	0.471046	0.7927	0.4181	0.2286	0.5531	0.7962	0.4064	0.3345	0.4097	0.5882	0.188	T	0.897	P	0.3	B	0.01	N	1	P	.	.	2.37	T	-6.43
rs330261	11	36422792	G	0.01562	0.15	A	7.542	0.006028	0.08995	GENO	0/1/31	0/9/21	11	36422792	36422792	G	A	exonic	PRR5L	.	nonsynonymous	SNV	11p12	0.8198	0.833666	0.9673	0.8907	0.637	0.9619	0.9582	0.8739	0.9098	0.896	0.893	0.467	T	0.001	B	0.002	B	0.057	N	1	P	0.695	N	1.45	T	-0.74
rs9276570	6	32725619	T	0.125	0.3276	C	7.246	0.007106	0.2932	GENO	0/8/24	1/19/10	6	32725619	32725619	T	C	exonic	HLA-DQB2	.	nonsynonymous	SNV	6p21.32	.	0.518171	0.5873	0.465	0.4899	0.4853	0.5235	0.4581	0.4403	0.4943	0.5061	0.935	T	0.008	B	0.007	B	0.187	N	1	P	.	.	6.43	T	0.29
rs9276572	6	32725625	T	0.1406	0.3448	C	7.002	0.008143	0.3109	GENO	0/9/23	1/20/9	6	32725625	32725625	T	C	exonic	HLA-DQB2	.	nonsynonymous	SNV	6p21.32	.	.	.	0.4567	0.4834	0.4815	0.5088	0.4576	0.4375	0.4841	0.4715	0.023	D	0.958	D	0.665	P	0.046	U	0.998	P	.	.	6.21	T	-2
rs1070895	5	35962984	A	0.03333	0.1833	G	6.988	0.008207	0.1536	GENO	2/2/28	0/11/19	5	35962984	35962984	A	G	exonic	UGT3A1	.	nonsynonymous	SNV	5p13.2	.	0.833067	0.8929	0.8554	0.7331	0.8617	0.904	0.7762	0.7891	0.8448	0.9115	0.041	D	0	B	0	B	.	.	1	P	.	.	0.99	T	1.86
rs169068	16	1129872	C	0.3438	0.1379	T	6.951	0.008379	3.274	GENO	0/22/10	1/8/21	16	1129872	1129872	C	T	exonic	SSTR5	.	nonsynonymous	SNV	16p13.3	0.4866	0.518171	0.8085	0.5386	0.3808	0.5674	0.8062	0.5937	0.5428	0.5656	0.4367	0.169	T	0.055	B	0.011	B	0.234	N	1	P	2.015	M	-0.59	T	-1.34
rs10224537	7	21640405	A	0.2167	0.05172	G	6.846	0.008886	5.071	GENO	2/13/17	1/3/26	7	21640405	21640405	A	G	exonic	DNAH11	.	nonsynonymous	SNV	7p15.3	0.8153	0.767772	0.8056	0.7887	0.748	0.6443	0.8035	0.8307	0.8342	0.7778	0.7059	0.442	T	0	B	0	B	0.098	N	1	P	.	.	2.01	T	1.22
rs943687	6	167271711	T	0	0.1	C	6.725	0.009505	0	GENO	0/0/32	0/6/24	6	167271711	167271711	T	C	exonic	RPS6KA2	.	nonsynonymous	SNV	6q27	0.9407	0.922125	0.9534	0.9643	0.8465	0.987	0.956	0.9991	0.9896	0.9725	0.9103	0.838	T	0	B	0	B	0.445	N	1	P	0	N	-0.26	T	0.51
[truncated: 19 more columns]
