# Supplementary material for: Germline VWF/MPRIP and somatoplasm FGA variants synergically confer susceptibility to non-traumatic osteonecrosis of the femoral head
Source: Sci Rep. 2023 Feb 22;13:3112. doi: 10.1038/s41598-023-30260-4 (PMC9946931; doi:10.1038/s41598-023-30260-4)
Supplement: Supplementary file 3 — Supplementary Information 3. [file 41598_2023_30260_MOESM3_ESM.xls]

## Sheet: Supplementary Table S2 
30 possible pathogenic variant sites with a sample frequency greater than 15%	Supplementary Table S2 30 possible pathogenic variant sites with a sample frequency greater than 15%
Freq	Chr	Start	End	Ref	Alt	Func.refGene	Gene.refGene	ExonicFunc.refGene	cytoBand	avsnp147	SIFT_pred	Polyphen2_HDIV_pred	Polyphen2_HVAR_pred	LRT_pred
25	X	2833638	2833638	C	T	exonic	ARSD	nonsynonymous SNV	Xp22.33	rs370769167	D	D	D	U
15	7	5427957	5427957	G	C	exonic	TNRC18	nonsynonymous SNV	7p22.1	.	D	D	P	.
15	7	99808708	99808708	A	C	exonic	STAG3	nonsynonymous SNV	7q22.1	.	D	P	B	N
14	17	12887952	12887952	A	C	exonic	ARHGAP44	nonsynonymous SNV	17p12	.	D	D	D	D
14	12	42538334	42538334	C	A	exonic	GXYLT1	nonsynonymous SNV	12q12	rs181558534	T	D	P	U
12	20	35406196	35406196	T	G	exonic	SOGA1	nonsynonymous SNV	20q11.23	.	D	B	B	.
10	1	17944961	17944961	A	C	exonic	ARHGEF10L	nonsynonymous SNV	1p36.13	.	D	B	B	.
10	7	2552885	2552885	-	GATG	exonic	LFNG	frameshift insertion	7p22.3	.	.	.	.	.
10	9	95237028	95237030	TCA	-	exonic	ASPN	nonframeshift deletion	9q22.31	.	.	.	.	.
9	16	1034721	1034721	A	C	exonic	SOX8	nonsynonymous SNV	16p13.3	.	D	D	D	D
9	3	113376114	113376116	TGC	-	exonic	USF3	nonframeshift deletion	3q13.2	.	.	.	.	.
9	3	113376114	113376119	TGCTGC	-	exonic	USF3	nonframeshift deletion	3q13.2	.	.	.	.	.
9	1	150482157	150482157	T	C	exonic	ECM1	nonsynonymous SNV	1q21.3	.	D	D	P	N
9	17	17039565	17039567	CAG	-	exonic	MPRIP	nonframeshift deletion	17p11.2	.	.	.	.	.
8	9	109689696	109689696	G	C	exonic	ZNF462	nonsynonymous SNV	9q31.2	.	D	D	D	D
7	10	104263940	104263940	G	C	exonic	SUFU	nonsynonymous SNV	10q24.32	.	D	D	D	N
7	7	127999975	127999975	T	G	exonic	PRRT4	nonsynonymous SNV	7q32.1	.	D	B	B	.
7	17	12887961	12887961	A	C	exonic	ARHGAP44	nonsynonymous SNV	17p12	.	D	D	D	D
7	17	12887962	12887962	G	C	exonic	ARHGAP44	nonsynonymous SNV	17p12	.	T	D	D	D
7	6	159660872	159660872	A	C	exonic	FNDC1	nonsynonymous SNV	6q25.3	rs771714934	D	D	D	N
7	4	3076607	3076609	CAG	-	exonic	HTT	nonframeshift deletion	4p16.3	.	.	.	.	.
7	18	45567084	45567084	T	G	exonic	ZBTB7C	nonsynonymous SNV	18q21.1	.	D	B	B	N
7	18	45567084	45567084	T	A	exonic	ZBTB7C	nonsynonymous SNV	18q21.1	.	D	B	B	N
7	3	49395677	49395679	GCC	-	exonic	GPX1	nonframeshift deletion	3p21.31	.	.	.	.	.
6	16	1034739	1034739	A	C	exonic	SOX8	nonsynonymous SNV	16p13.3	.	D	D	D	D
6	7	131241035	131241035	-	GGCGAC	exonic	PODXL	nonframeshift insertion	7q32.3	.	.	.	.	.
6	1	155783534	155783534	G	C	exonic	GON4L	nonsynonymous SNV	1q22	.	D	D	D	D
6	15	31521507	31521507	G	-	exonic	LOC283710	frameshift deletion	15q13.3	.	.	.	.	.
6	19	51227309	51227309	A	C	exonic	CLEC11A	nonsynonymous SNV	19q13.33	.	D	D	P	N
6	14	70039807	70039809	GCG	-	exonic	CCDC177	nonframeshift deletion	14q24.1	.	.	.	.	.
