# Supplementary material for: Germline VWF/MPRIP and somatoplasm FGA variants synergically confer susceptibility to non-traumatic osteonecrosis of the femoral head
Source: Sci Rep. 2023 Feb 22;13:3112. doi: 10.1038/s41598-023-30260-4 (PMC9946931; doi:10.1038/s41598-023-30260-4)
Supplement: Supplementary file 4 — Supplementary Information 4. [file 41598_2023_30260_MOESM4_ESM.xls]

## Sheet: Supplementary Table S3
Supplementary Table S3 P and Q values for association of mutated genes with disease
gene	expr	reptime	hic	N_nonsilent	N_silent	N_noncoding	n_nonsilent	n_silent	n_noncoding	nnei	x	X	p	q
LSMD1	2148615	337	24	26592	7200	55232	15	1	0	6	15	525056	0	0
CYP4F2	825892	575	15	86240	16800	175616	25	1	4	1	5	211360	8.88178e-16	6.70113e-12
MUC16	551668	537	-61	2203136	603776	914688	499	251	439	0	690	1518464	1.22124e-15	6.70113e-12
CD8B	330931	543	19	50944	8640	66624	18	1	1	4	14	368384	1.44329e-15	6.70113e-12
CDRT1	464501	419	-27	124928	22464	144512	35	0	10	5	31	748288	1.77636e-15	6.70113e-12
TLX1	469702	221	52	51008	13056	14080	28	2	0	12	50	1351680	1.37668e-14	4.32781e-11
ERICH1	106263	889	-34	74112	12544	68224	39	4	2	15	107	2028704	5.72764e-13	1.54335e-09
PPIAL4G	119504	375	34	27104	4704	20096	17	1	0	23	86	3794976	1.13576e-12	2.67783e-09
CXorf40B	280868	NaN	34	25760	5280	23936	12	0	0	21	69	2150720	1.97242e-12	4.13376e-09
HCRT	2129732	206	30	19456	6400	14400	22	0	1	19	161	2310176	8.67373e-12	1.63604e-08
CASP5	45234	626	-20	75584	12864	103296	21	0	1	3	3	696896	8.89331e-11	1.41974e-07
OXCT2	975799	388	39	80352	19232	1472	25	0	0	24	71	2844032	9.03237e-11	1.41974e-07
SPDYE1	1042621	239	49	56192	10048	67968	20	0	6	9	37	989600	2.20306e-09	3.19647e-06
SBSN	1081638	390	41	94912	19456	35008	37	2	3	5	28	587744	4.88212e-09	6.57761e-06
FOXD4	230380	398	-4	66528	17952	23616	21	1	0	36	121	4976512	8.52888e-09	1.07248e-05
SLC24A1	501873	240	44	78016	14144	56192	19	0	1	14	37	2161568	1.90402e-08	2.22723e-05
HAVCR1	138350	1207	11	58144	13984	105088	12	0	5	6	15	625824	2.00736e-08	2.22723e-05
BAGE2	NaN	NaN	NaN	19232	4064	230208	69	0	273	0	273	234272	5.29607e-08	5.5497e-05
REG3A	10958	1389	-22	29664	5664	69440	12	1	3	3	12	319904	8.80419e-08	8.74024e-05
LFNG	783535	226	47	75904	17600	81600	14	1	2	13	61	2058528	1.28638e-07	0.000121319
OR10H1	808269	590	18	49984	11520	11648	24	3	1	2	17	98592	1.49178e-07	0.00013399
MTCH2	989876	214	28	51072	10368	147392	93	41	5	1	47	171584	1.77532e-07	0.000152209
BAHD1	888588	192	47	120384	31104	62400	18	3	2	4	29	1050912	2.84301e-07	0.000233151
SMR3A	264684	915	25	20192	6240	26304	10	0	1	38	145	5901728	1.2211e-06	0.000959683
TCP10	254009	704	1	53536	11168	48128	37	4	13	1	23	97536	1.31997e-06	0.000995889
C5orf60	NaN	NaN	NaN	44544	10240	0	45	1	2	1	17	99968	1.89144e-06	0.00137217
CCDC97	1193025	249	33	55904	11168	51136	9	4	0	9	29	882432	1.96936e-06	0.00137578
GPR32	652250	593	27	55008	13472	2240	9	0	0	17	71	1354464	2.04525e-06	0.00137776
ADCK2	354697	567	38	97664	24512	108992	10	1	2	1	3	206688	3.94771e-06	0.00256765
QRICH2	1650351	209	21	266528	57568	220864	28	7	6	2	18	552320	4.53295e-06	0.00285002
FGA	59962	1036	-4	142400	28160	65472	22	1	1	21	76	3555296	5.77527e-06	0.00351397
PRDM1	162338	278	44	134624	26208	87168	21	5	1	3	16	416160	7.38893e-06	0.00435531
OR11H12	141957	747	-11	51840	10816	4544	26	3	0	1	12	139360	8.30357e-06	0.00474612
PRAMEF1	141239	571	18	77504	14592	57664	113	14	0	0	14	72256	9.31116e-06	0.0051655
NDUFV2	419199	391	53	41632	8288	96384	16	0	4	9	24	904736	9.88969e-06	0.0053297
FCGR2A	741254	448	41	52896	9824	151168	18	2	2	5	31	735232	1.43197e-05	0.00750275
KRTAP9-9	1149433	468	-14	28032	4736	20288	24	13	12	0	25	25024	1.53757e-05	0.00783828
PACS2	892593	289	40	147392	30144	185728	25	8	10	2	38	449824	1.62763e-05	0.00807904
AHNAK2	854493	205	30	907328	207040	52096	255	182	1	0	183	259136	1.84394e-05	0.00891804
C15orf43	706600	569	31	38336	5760	66368	6	1	0	6	10	898592	2.12442e-05	0.0100177
KRTAP10-12	819099	391	35	38624	8736	12928	12	1	0	47	218	6628640	2.5225e-05	0.0116047
TPTE2	288628	778	-16	90688	14848	253952	23	1	22	7	48	785216	2.98496e-05	0.0134053
OR52I2	212267	935	-3	55200	12448	6272	18	4	0	0	4	18720	3.54659e-05	0.0155571
ZNF439	739660	633	-2	84352	12160	44352	11	1	0	10	30	1194432	3.71895e-05	0.0159425
CLEC18B	475713	278	44	76000	14624	119552	33	5	14	1	41	367520	4.82201e-05	0.0202117
OR11H1	69794	916	-70	51808	10848	2752	20	0	0	1	1	133728	5.28553e-05	0.021673
NBPF9	NaN	NaN	NaN	161600	24576	374912	61	23	24	1	61	489216	7.07112e-05	0.0283778
ZNF337	482230	636	-21	124576	20832	60480	27	1	0	5	15	524224	8.39012e-05	0.0329697
NBPF14	NaN	NaN	NaN	158368	24160	260160	59	39	45	0	84	284320	9.16904e-05	0.0352558
KCNK5	181911	634	29	79744	17280	58240	21	4	2	0	6	75520	9.34573e-05	0.0352558
TSKU	287129	214	42	53216	15008	7040	28	0	0	3	1	66944	0.000109174	0.0403773
ZNF548	451095	869	-24	92288	13312	53376	21	1	3	17	54	1250912	0.000114186	0.0414189
FOXD4L1	528113	595	15	61664	16864	20224	11	1	0	6	40	1042080	0.000121309	0.0431723
SHC4	398758	314	9	103776	20192	154112	6	1	2	4	11	1218368	0.000133842	0.0467504
MARCKS	217954	608	16	50784	13408	9472	12	0	1	11	28	907712	0.000144918	0.0493998
CCDC144NL	463169	398	-24	36448	6944	34048	13	2	0	14	68	2231232	0.000146665	0.0493998
SPANXC	23523	NaN	-15	16288	3040	19584	5	0	0	5	9	674464	0.000172971	0.0572382
ZNF678	606105	575	-6	98912	13408	100032	12	2	2	14	51	2233568	0.000222931	0.0724986
FAM136A	671278	370	38	23712	3616	32000	6	0	2	6	12	580288	0.000250951	0.0802278
ZNF134	532349	849	-37	72000	10688	25280	14	0	2	25	104	1674720	0.000268781	0.0844958
AIM2	97976	866	8	57280	10048	78528	11	0	2	12	35	1618656	0.000288356	0.0891635
RPF1	238252	685	-2	58880	10496	92608	15	0	0	1	0	121536	0.00031364	0.0947768
ZNF519	134820	933	-24	92064	12320	54272	14	0	3	28	141	3978688	0.000325994	0.0947768
POU3F1	448782	374	32	68192	18720	0	11	0	0	20	86	2988928	0.000326147	0.0947768
LYZL2	82218	425	28	32896	5696	72320	23	0	33	0	33	78016	0.000326609	0.0947768
SSX5	590474	NaN	11	39904	6304	169088	9	0	3	5	16	1126464	0.000384952	0.110015
PPDPF	1262904	298	54	18656	4192	12928	14	0	2	3	12	170656	0.00042282	0.119033
ZNF600	536540	1010	-40	121472	17728	83776	23	2	0	2	3	339680	0.00043479	0.120603
ZNF675	451758	1464	-69	96768	13248	58176	15	0	3	4	20	355264	0.000474957	0.129779
SFTPC	587455	196	50	31872	7680	68736	10	1	2	2	15	583008	0.000487813	0.129779
TBL3	1747301	183	46	130720	30240	107904	12	2	7	7	22	503072	0.000488512	0.129779
PPIAL4A	NaN	NaN	NaN	81408	14400	8318336	3	1	0	0	1	8332736	0.000511385	0.133969
NANOS1	680734	411	-1	43328	13056	0	9	1	0	18	79	1416352	0.000628043	0.161483
ZNF235	661800	671	-34	125280	17632	59776	15	2	0	26	85	2181440	0.000636692	0.161483
GXYLT1	172471	684	-9	73440	13024	70592	101	29	2	0	31	83616	0.000642096	0.161483
OTUD7B	1115711	451	51	136512	28352	145024	9	3	0	10	15	1004416	0.000726125	0.180213
NICN1	1585328	201	32	34784	7712	46464	13	0	1	2	9	222976	0.000758039	0.18569
RNASEK	1696302	360	24	16352	3168	54528	6	0	1	10	22	902976	0.000976788	0.236207
SOBP	288292	592	36	136608	32736	76032	18	5	1	5	24	528544	0.00114732	0.273932
KRTAP12-1	819099	391	35	15264	3488	13504	5	1	0	5	22	598272	0.00131506	0.310059
FAM120B	366503	600	-4	149920	27552	76480	23	2	4	2	14	265824	0.00138862	0.32336
CNN2	2387949	206	26	51040	10016	67456	52	10	12	0	22	77472	0.0016367	0.376481
ZSCAN5B	486579	522	-32	80512	15488	42752	24	4	1	4	18	307872	0.00167309	0.380215
SEMG2	842540	324	25	97664	14912	24000	9	0	0	13	41	1902880	0.0017709	0.397652
ADRBK2	149272	580	-13	119584	17824	339904	14	1	1	4	6	1201536	0.00183764	0.407783
PLP2	724395	NaN	44	24416	5984	33152	8	0	0	3	16	446912	0.00191532	0.420079
OBP2B	1875784	397	51	29408	5024	61760	4	0	4	17	95	2013056	0.00193907	0.4204
KLRC2	378365	334	0	39456	6496	71936	4	2	2	11	63	1851296	0.0019723	0.422745
OVCA2	1415256	294	27	35232	8928	65024	7	5	0	4	14	344352	0.00204979	0.434418
OR10G9	107524	830	-5	48384	11392	7424	23	14	0	1	22	37312	0.00220237	0.457256
FPGS	1194942	179	58	94304	22304	93440	12	4	2	2	19	339776	0.00220604	0.457256
DDAH2	2517236	193	20	43968	12480	96704	15	2	7	1	11	176448	0.00235151	0.48211
SFTPA1	478276	NaN	11	42944	9216	71296	19	3	9	1	17	161120	0.00238011	0.482727
EMX2	130702	632	4	40768	8320	18112	19	4	1	2	5	65824	0.00246949	0.495526
BTRC	649315	421	27	100864	19072	194880	6	0	1	2	4	539424	0.00252566	0.501463
CD68	1957426	194	24	55744	13696	129536	19	6	3	0	9	143232	0.00290148	0.57008
FAM104B	214019	NaN	18	28032	3968	36544	5	0	1	17	62	2037600	0.002993	0.581999
FRG2B	50016	525	-16	45440	8960	23104	79	49	35	0	84	32064	0.00306327	0.589585
DNASE1L2	2179404	224	39	48192	10944	36800	6	2	0	9	53	1011104	0.00309593	0.589853
ZMIZ2	1289776	164	55	145760	35680	214656	10	5	3	3	17	760832	0.00376369	0.709907
PRKRIR	234429	366	57	125952	21376	39424	10	1	0	14	34	1775520	0.00399759	0.74656
OR2T8	87551	993	-35	48768	11200	7552	8	0	1	31	135	3620672	0.00426255	0.788238
TBC1D3B	739634	565	19	90272	18592	64448	37	6	3	1	15	218624	0.00452641	0.828904
EP400	408569	269	27	499648	113280	627712	27	26	19	1	46	749952	0.00458141	0.830909
PTH2	2173457	290	44	14944	4960	10304	6	1	1	3	27	399136	0.00498843	0.888406
ZNF773	459366	828	-31	74208	11616	55488	12	2	5	11	53	670016	0.00499263	0.888406
C2orf16	1192670	306	41	316992	64256	11392	17	2	0	17	74	2735072	0.00506471	0.892809
LRRC37A3	802924	241	8	261152	55584	144512	12	1	6	2	9	446496	0.00511259	0.892905
ROBO3	175852	743	14	218592	54624	153536	10	3	2	19	81	3037472	0.00523907	0.906599
SORD	724004	565	19	57888	12896	122688	7	0	6	2	17	377888	0.00536118	0.919296
NUDCD2	226025	696	12	26144	5088	49664	5	0	1	21	64	2849664	0.00610884	1
FTMT	70878	920	-16	38656	8128	18240	6	1	0	47	134	5288000	0.00618509	1
ZNF611	536540	1010	-40	119072	17248	79872	10	0	1	2	3	339680	0.00646101	1
C22orf42	426151	580	-16	42816	7872	111744	7	0	3	3	11	332640	0.00647979	1
AK2	807536	233	27	40160	7904	88768	16	12	11	0	23	96672	0.00658422	1
PDYN	461602	543	28	41248	8224	28288	12	1	0	3	17	295296	0.00658937	1
ZNF700	719617	678	-1	125344	18080	68544	18	0	1	4	11	460800	0.00680184	1
TUBGCP6	944000	242	49	290720	64992	207488	30	25	5	5	53	641184	0.00685336	1
ZNF681	445524	1441	-58	109504	15296	47488	21	1	0	1	3	133152	0.00687454	1
GXYLT2	144572	420	14	71968	14816	101120	3	0	1	6	4	621184	0.00696507	1
ZNF254	384073	1381	-62	110880	16608	53760	19	2	0	4	20	355264	0.00738288	1
IGSF3	691376	359	23	195456	40384	121408	20	1	0	2	11	507936	0.00744341	1
USP6	1391000	384	20	235328	42176	428224	78	41	29	1	75	534176	0.00760293	1
ZDHHC8	503106	277	64	128192	35072	83456	10	0	2	7	21	911328	0.00764636	1
ZNF141	427337	756	5	80992	11104	89536	34	3	7	4	19	295328	0.00772307	1
CCNB3	45831	NaN	1	232704	38144	108224	14	0	1	11	16	1150816	0.00828566	1
ANKRD20A4	NaN	NaN	NaN	140960	20832	61184	26	2	6	1	22	171744	0.00834255	1
TROAP	2137968	175	37	127040	32512	156096	6	2	1	5	26	1049056	0.00907197	1
CFTR	116609	480	-7	245920	45088	315392	18	4	1	6	18	1325440	0.00935804	1
PABPC1	1141833	276	41	104768	21056	158848	56	15	5	0	20	179904	0.0096985	1
SLC39A6	365879	399	35	126432	21792	133632	8	1	0	5	12	669600	0.00994238	1
HSPA6	741254	448	41	101056	22592	5568	22	1	0	32	183	4366464	0.00995696	1
FABP2	218603	824	-1	22720	3712	49024	6	0	0	19	36	1999744	0.0101744	1
CXCL5	230379	408	2	18816	4032	40704	4	0	0	20	107	3455616	0.0101922	1
APH1B	450620	272	49	41952	8992	84736	3	0	0	5	13	799104	0.0109348	1
ALOX15	1226703	318	25	107648	23104	127552	10	3	1	9	41	1299008	0.011544	1
SCNN1A	2670962	198	46	119392	24608	119360	19	3	7	1	20	295200	0.0119258	1
OR7D4	398878	582	-50	48768	11328	4736	7	0	0	9	27	865408	0.0122233	1
AMELX	NaN	NaN	NaN	34080	7008	107840	6	0	1	0	1	114848	0.012402	1
ARID2	820796	602	10	294176	63456	233600	7	0	0	2	0	652672	0.012449	1
NOC3L	242278	482	12	137568	21472	258496	10	1	7	12	39	1555776	0.0126127	1
MXI1	403252	359	12	52800	10112	59200	5	2	2	4	63	1550656	0.0127669	1
CDC27	955548	395	18	139968	24192	192192	36	11	18	0	29	216384	0.0127957	1
IRF9	974559	220	41	64576	13056	132352	6	0	1	2	1	407328	0.0129116	1
ZNF25	140131	959	-27	78528	10496	74304	5	0	0	8	49	1987360	0.0130297	1
ZNF814	NaN	NaN	NaN	144256	20608	36480	21	2	3	2	24	332224	0.013111	1
MUC4	920866	365	49	193056	38816	234304	555	135	4	0	139	273120	0.0131734	1
USP42	1663156	229	43	138304	26496	161792	17	6	9	5	50	753856	0.0134369	1
IMPG2	656520	580	-4	205824	37248	229696	9	1	2	9	22	1444896	0.0135242	1
ZNF267	263122	850	-18	126560	17056	98880	8	1	1	5	20	580448	0.0143053	1
OR10G7	158396	830	-10	48096	11808	6080	8	1	0	7	28	679328	0.0144322	1
IGFN1	572258	333	23	583136	134880	128896	205	62	12	0	74	263776	0.0149841	1
ZNF79	742340	209	43	82976	13856	60160	17	2	1	5	27	644064	0.0152779	1
ZNF664	903375	539	36	44736	5568	10368	8	2	0	8	30	523904	0.0153618	1
CNPY3	1143209	203	41	46368	8480	64896	8	1	0	15	46	1394560	0.0154699	1
CDKN1A	904665	228	37	25600	6592	28736	6	0	1	50	200	5124608	0.0154701	1
ZNF626	222609	1011	-67	92128	13728	73152	18	1	2	0	3	86880	0.0156481	1
PSG3	386041	417	-19	69920	13984	147456	10	6	2	8	34	895648	0.0169942	1
ACSM2A	181483	823	6	94912	19392	192896	14	0	6	2	12	408288	0.0173184	1
PCMTD1	63777	905	2	60864	9152	47552	23	7	2	1	10	79616	0.0173618	1
PRDM12	505506	211	24	58816	12992	33728	10	0	3	4	22	586688	0.0173812	1
DPM2	1441525	201	56	13856	3232	46656	2	0	1	50	176	5946880	0.0180345	1
RNF214	436617	360	36	115808	22944	171072	7	0	0	1	1	321792	0.0184253	1
ZMYND15	1272092	222	28	117856	28128	137600	8	3	2	26	106	3359424	0.0184308	1
ZNF100	144970	1235	-65	91648	13632	138368	13	5	1	1	13	232512	0.0186354	1
DDX11	335562	591	-4	164896	28512	228736	52	36	46	0	82	257248	0.0191526	1
MEIG1	256253	571	35	15584	2016	24000	2	0	0	19	70	2747488	0.0193587	1
C16orf91	1211641	215	40	55840	13600	39296	9	2	3	3	20	276736	0.0194336	1
DPCR1	2483101	261	36	216064	52096	16448	90	10	0	0	10	68544	0.0196299	1
UTF1	NaN	NaN	NaN	49888	16160	0	4	0	0	50	475	14068096	0.0197774	1
ZNF302	910826	607	-54	68416	9408	82368	8	0	3	1	4	155296	0.0197866	1
ZDHHC11	843639	408	28	68896	13472	163520	41	6	83	0	89	176992	0.0200548	1
TCF7L1	973960	394	18	93472	22560	157824	6	0	3	0	3	180384	0.0200873	1
ANKRD44	744603	444	27	155488	27552	397888	11	3	7	9	45	1789472	0.0203647	1
FBXL12	1069900	579	-26	50368	12928	39808	11	1	1	3	6	195136	0.0207345	1
PRKAR1B	543988	401	7	62848	13056	117440	5	1	4	5	26	1120736	0.02095	1
NIPSNAP3B	194451	718	-21	41344	7680	50752	4	0	0	14	45	1833472	0.0209722	1
PKD2	435445	367	21	158720	31040	199232	12	1	0	1	1	262624	0.0210029	1
RAET1L	402308	382	51	39968	8288	39232	10	0	1	50	256	6663232	0.0210347	1
ARMC4	125789	454	-4	173632	31872	231488	10	7	2	12	53	2194016	0.0214243	1
CENPO	299133	374	39	50080	9504	136256	5	1	0	16	42	2318048	0.0216059	1
PEA15	841605	386	29	22208	3712	40256	4	0	1	2	9	541664	0.0220398	1
MOB2	859301	426	39	46240	8032	291072	5	2	2	2	9	475712	0.0221674	1
IRS1	146164	493	-3	192544	46496	14720	17	1	0	8	25	886912	0.0223516	1
SIK1	807666	312	65	123744	30112	84160	5	2	3	23	99	3109664	0.0223642	1
ACAD11	210777	598	19	130656	24160	232192	8	0	3	9	18	1153664	0.0224953	1
ZNF714	164756	1079	-42	93376	13952	54848	9	1	0	10	24	1013856	0.0225628	1
C14orf105	150716	939	15	50816	7488	73152	5	1	0	5	10	363392	0.0226469	1
GATA3	182932	675	-2	70144	16320	45184	7	0	2	49	215	6735712	0.0228077	1
GNRH1	178665	515	21	15584	2976	36672	2	0	1	13	53	1968320	0.0228413	1
RBM46	73501	1021	-18	87552	16000	34816	6	2	0	27	103	3846176	0.023138	1
PMPCB	375620	620	8	81376	15904	177280	6	1	1	3	6	509184	0.0233266	1
RABL5	838595	278	46	32096	4960	65216	5	0	0	3	2	473056	0.0240488	1
OCIAD1	257328	372	63	44512	7200	107584	6	0	2	4	8	504384	0.0243641	1
NUS1	190019	639	3	48064	9408	60672	2	0	1	15	31	2717248	0.0245116	1
DPM1	386595	367	36	44128	8032	119232	8	0	1	22	103	4103392	0.0245869	1
SPANXN1	2363	NaN	-22	12736	1536	48768	2	2	0	8	60	2085760	0.0256231	1
C4orf46	154316	534	-11	17824	4320	29760	3	0	1	13	64	2476736	0.0256317	1
GYPB	146672	990	-12	15392	3424	54912	5	0	10	0	10	58336	0.0257718	1
ZNF493	166321	1140	-56	133664	19808	79808	27	2	1	0	3	99616	0.0258392	1
FDFT1	470737	360	34	69760	12288	80832	7	1	2	16	66	2576832	0.0261202	1
ZNF256	1252385	750	-19	105152	16064	27712	16	5	1	6	29	400928	0.0265908	1
IFT52	370278	303	11	75072	12352	177536	5	0	1	6	17	1292192	0.0270811	1
POTEC	NaN	NaN	NaN	93056	13760	120896	35	13	3	1	30	224384	0.0276504	1
LCE1D	64902	818	18	18784	3680	12800	6	0	0	41	180	4825792	0.0279088	1
PAX4	411207	619	-7	54176	13920	102720	7	0	6	10	27	824928	0.0280576	1
TPCN1	429315	206	36	148864	28992	370432	9	2	6	8	27	1493568	0.0284104	1
LGI2	293829	582	26	90464	16288	89216	11	1	3	4	13	455392	0.0285668	1
FCGR3B	645754	503	22	38784	7168	61184	7	0	1	10	47	1125920	0.0286998	1
STAT4	529053	318	19	128768	20864	312128	10	3	3	4	27	1226688	0.028711	1
ZNF431	173248	1093	-42	98112	13696	68928	4	0	1	11	14	849792	0.0295142	1
HABP4	354931	349	36	66752	14528	91776	4	2	0	20	94	3139168	0.0298343	1
PRX	1008676	202	34	222656	62976	39104	61	39	0	0	39	102080	0.0312338	1
OXNAD1	188483	517	34	51648	10240	104064	5	2	2	16	57	2856832	0.0316083	1
WWTR1	558006	263	18	65088	13440	76608	4	1	1	1	3	399104	0.0325279	1
OLIG3	210173	486	29	42240	10176	6848	3	0	0	50	199	6889024	0.0326727	1
VEGFC	145765	585	-14	70400	11968	75968	3	0	0	5	9	1287904	0.0332942	1
ARMS2	252955	279	5	16960	4160	6912	3	0	0	50	166	7278432	0.0338778	1
LRRC32	269123	379	26	101824	25984	24192	4	0	0	10	17	1412000	0.0338782	1
FGFBP2	175145	435	33	35744	7520	10496	3	1	0	5	22	870688	0.0339705	1
STAU1	877789	147	49	95680	19520	206784	10	0	4	2	12	582144	0.0340179	1
MLH3	897430	222	50	242208	40032	161664	12	1	4	9	11	1013952	0.0340431	1
ABHD12B	411016	431	41	49664	9216	150144	7	1	8	15	72	1562432	0.0341559	1
TGOLN2	975949	211	18	70112	14752	21952	96	26	1	0	27	36704	0.0344373	1
PDXDC1	535071	214	23	132256	24864	378816	12	4	14	3	30	824800	0.0345751	1
ZNF71	174439	849	-68	79296	15040	27328	9	0	0	11	42	962208	0.0347363	1
ZNF433	975609	728	-8	112896	17280	23936	31	2	10	6	46	288960	0.0348379	1
ZNF703	587619	452	3	87616	26112	5952	12	3	0	1	17	306720	0.0348851	1
MRPL46	212296	630	4	45568	9216	65088	3	0	1	15	38	2621664	0.0350756	1
MRM1	468055	548	23	54912	14080	99712	3	0	0	4	16	859168	0.0355066	1
KRTAP12-2	874480	461	25	23040	5312	11392	8	1	0	2	6	61824	0.0357656	1
RRS1	259302	268	12	57376	12896	21248	4	0	0	50	158	6561248	0.0360482	1
FAM153B	592877	609	19	68448	11552	215360	10	0	4	2	8	332096	0.03632	1
C5orf46	137041	470	2	15104	2688	16000	2	0	0	9	15	1020704	0.0367806	1
HERPUD2	189678	636	4	67520	12416	107072	4	0	1	7	7	1407200	0.0380892	1
CSH1	1446139	380	27	49568	9248	28224	4	0	0	5	9	464096	0.0385378	1
MMAA	224882	1168	19	68256	13728	218752	6	0	0	0	0	232480	0.038658	1
SLC30A3	1238919	230	39	60928	15552	71744	3	0	0	4	4	1089856	0.0387459	1
ZNF491	739660	633	-2	73568	10784	27648	8	0	0	10	30	1194432	0.0389926	1
KRTAP4-8	NaN	NaN	NaN	30848	4992	2752	8	1	0	2	20	282880	0.0403318	1
SRRM5	NaN	NaN	NaN	117728	22112	4544	33	3	0	1	17	116384	0.0403754	1
CASP1	45435	622	-19	68064	12128	421952	2	0	1	0	1	434080	0.0411077	1
UBR1	634287	366	32	299808	48096	539712	12	0	5	0	5	587808	0.0412563	1
CST2	159399	889	-45	23424	4480	32064	4	0	0	6	14	598176	0.0418382	1
RBP1	226923	848	13	36256	6752	44608	7	1	1	11	16	810240	0.0422603	1
HYAL1	843769	206	51	68704	15776	24512	5	0	0	7	5	685504	0.0422615	1
UNC45A	833957	291	42	153056	33248	222976	14	2	11	3	42	873984	0.0433869	1
GOLGA8A	542657	234	22	101856	17952	14336	8	0	1	38	118	4222048	0.0434691	1
BCL2A1	234803	702	28	32352	5536	37760	3	0	0	15	36	1645088	0.0435375	1
HNF4A	769430	376	16	87168	17856	129792	6	0	2	8	20	1312096	0.0438833	1
PRH1	NaN	NaN	NaN	26944	6400	367104	2	1	1	0	2	373504	0.0439005	1
ZNF3	1503181	254	41	81568	13408	81600	15	1	0	0	1	95008	0.0440468	1
DNAJC16	636573	188	34	131456	22464	180736	10	1	1	5	7	644544	0.0458738	1
AQP10	1653296	236	29	46816	12576	66688	22	9	1	0	10	79264	0.0461081	1
RPRML	618151	366	28	18112	5120	384	2	0	0	10	17	1137856	0.046384	1
GSTA2	539666	498	11	38176	6176	135488	4	0	2	7	23	1366592	0.0465605	1
ANKRD30A	53742	1067	-43	232800	33696	285120	14	1	1	1	2	359328	0.0470931	1
OR2T29	116628	850	-20	48832	10688	5888	29	3	1	3	8	62816	0.0473847	1
CCDC74B	348702	548	13	61408	13664	77568	6	0	4	2	6	338528	0.0481514	1
GOLGA7B	543507	369	12	32288	4704	33664	3	0	0	5	17	791616	0.0481693	1
CREG1	481959	506	15	34560	8768	49792	4	2	0	5	18	797888	0.0485085	1
PTCHD3	345745	581	2	123712	24512	57792	8	0	0	8	23	1636384	0.048518	1
POU4F1	41876	1004	-1	63616	17280	12288	6	1	0	13	41	1589664	0.0487038	1
OR51A2	65798	1006	-15	49568	10592	7232	6	0	0	18	53	1526944	0.049385	1
SNAPC1	246220	410	26	64064	9088	117632	4	1	0	2	4	540832	0.0495246	1
SUV39H2	255711	396	38	58560	9856	72896	3	1	1	30	94	4692512	0.0496663	1
GON4L	2156898	179	33	374656	71040	460864	8	3	4	4	19	1048704	0.0498692	1
OPN5	173532	829	-4	57696	12128	90944	5	2	1	16	22	1530976	0.0506534	1
CLEC18A	1511555	162	36	74272	14368	37120	20	18	0	0	18	51488	0.0508026	1
IFNA6	232155	466	-14	31008	5344	5952	2	1	0	6	1	177056	0.0508142	1
KRT6A	1194800	389	29	91104	19424	112896	24	28	2	1	61	266144	0.0522327	1
VASN	754886	161	41	99776	29888	640	4	2	0	21	79	2547776	0.0526375	1
RP1	148553	735	-8	354912	60000	44672	15	0	0	0	0	104672	0.0528155	1
ACACA	526151	346	13	397760	77568	1033472	16	3	6	3	11	1454304	0.0528478	1
RAB13	2028800	222	34	35168	5920	92992	2	0	0	2	6	368864	0.0531006	1
TACO1	934619	247	-1	48224	10016	61952	8	0	1	2	16	317248	0.053526	1
ZNF764	2214934	142	54	63680	15360	17856	5	2	0	24	82	2404544	0.0535644	1
LCE4A	169158	818	24	16480	2976	10624	2	0	0	50	203	7670080	0.0537951	1
KRTAP10-9	874480	461	25	46400	9984	15552	37	10	0	1	14	49696	0.0540978	1
DCAF4L1	272281	261	25	62752	13600	9472	4	1	0	11	46	2040320	0.0549547	1
BRD7	303953	520	14	112544	17056	235072	9	0	1	0	1	252128	0.0556445	1
C20orf166	1191147	NaN	20	19360	3936	47872	3	0	4	3	28	551392	0.0557139	1
GSTT2	699286	202	63	79744	16768	39232	24	0	3	0	3	56000	0.0562217	1
ACRV1	564542	595	13	44320	7520	74304	4	2	1	22	111	3198912	0.0574527	1
HRCT1	853975	298	55	17632	4768	7552	5	0	1	13	45	789696	0.058703	1
ZNF253	550586	609	-52	83808	13088	52992	12	4	0	1	6	151488	0.0587281	1
OSM	548674	211	43	40064	9152	41792	16	3	3	0	6	50944	0.0594702	1
UCP1	125708	752	7	49056	11360	48896	7	0	0	9	46	1433024	0.0596475	1
TBC1D17	1673246	205	37	105536	23168	109504	9	1	5	15	69	1968192	0.0600472	1
PDCD6IP	293448	409	9	145120	27040	192576	8	3	1	10	21	1138048	0.060242	1
LGR4	345497	337	-18	157984	29152	226048	9	1	6	9	38	1991648	0.0602535	1
STK19	2314693	203	34	60608	15296	231424	4	2	2	4	12	1204512	0.0604707	1
CYP2A7	1187304	275	31	82336	15392	116928	6	1	0	0	1	132320	0.0606633	1
ECM1	1532790	163	43	88416	17760	150272	7	3	1	6	28	1305280	0.0607791	1
ACTL6A	399933	477	11	73184	12960	151360	7	0	4	3	12	619200	0.0611041	1
ZNF92	300914	894	18	99648	13824	53696	10	2	2	5	29	573824	0.061562	1
CCDC158	539298	436	24	189152	30624	371584	15	1	5	1	7	440192	0.0634408	1
ARIH1	1093921	432	37	96576	13888	160128	7	0	7	3	20	855488	0.0635204	1
SEC24C	1009357	191	42	175968	39904	249024	6	1	3	10	43	2362336	0.0636908	1
ZNF486	375734	904	-57	78688	11424	46784	16	1	0	1	7	168544	0.0638341	1
MED22	1827885	416	28	33280	6848	155584	3	0	2	2	9	491776	0.0646347	1
FAM155B	74378	NaN	23	74432	17024	7424	7	0	2	14	69	1996992	0.0652462	1
TEKT4	167705	749	-6	70976	14272	37696	145	32	25	0	57	51968	0.0653124	1
WRAP53	2068255	213	31	88832	19456	91392	5	1	0	8	19	1140576	0.0655383	1
ZNF362	726025	413	29	67616	15264	75904	6	0	2	45	157	6585920	0.0655465	1
MRO	240974	355	12	50304	8448	131712	7	1	1	0	2	140160	0.0662181	1
TMCO1	321853	406	-2	31520	6304	87744	3	2	0	6	15	963008	0.0663549	1
MYL1	186926	511	3	35104	6176	112640	3	0	2	9	21	1328736	0.0665269	1
CCL4L2	691971	684	13	30592	6400	52672	2	2	1	4	9	377824	0.0667042	1
TPRX1	881316	336	39	60032	19456	7296	8	0	2	19	89	2339168	0.0668327	1
HMHB1	142005	404	33	7232	1088	16640	2	0	1	19	95	3346816	0.0672811	1
MRPS27	414939	342	29	70368	12000	148800	3	0	1	4	2	516800	0.0673154	1
CASP4	45234	626	-20	63872	10880	109120	4	0	1	3	3	696896	0.0674231	1
LSP1	871765	481	43	57696	10144	96384	7	0	4	24	106	3459296	0.0674362	1
GC	17296	933	-6	80128	14144	136896	5	0	2	1	2	182912	0.0684958	1
UBE2W	257905	407	34	28448	4512	41728	4	0	1	5	12	390912	0.0687749	1
KRTAP5-6	NaN	NaN	NaN	20960	4128	19456	2	0	0	50	475	14075520	0.0699742	1
H3F3C	271605	394	20	21056	5184	16384	2	0	0	50	164	6581152	0.0702415	1
PUM2	532255	184	29	174080	35392	274560	6	0	1	1	3	664480	0.0715156	1
UBXN2B	197666	638	26	55200	10336	202560	3	0	0	1	1	275936	0.071562	1
RAB9B	472103	NaN	26	33408	5632	19904	2	1	0	15	26	1449920	0.0720102	1
LCN12	1979517	188	34	32096	6496	34048	4	2	0	6	10	343680	0.0721038	1
RELL2	771583	353	25	48992	11104	90624	10	0	2	16	65	2380224	0.0724657	1
CDO1	384075	759	1	34304	5312	70528	2	0	0	6	15	958432	0.0725432	1
CDH17	474043	543	18	137792	26496	224768	11	2	4	12	33	1610688	0.072918	1
PPP3CB	966152	220	40	88608	15712	202752	4	1	2	3	3	555904	0.073505	1
GNA15	908206	241	21	61952	11584	60352	5	2	0	29	101	3788256	0.07352	1
IGF2	837088	579	38	37504	9024	81472	5	0	3	2	15	210464	0.0740146	1
C6orf136	2115149	171	41	75712	20992	87872	4	2	1	2	6	446944	0.0744145	1
TP53AIP1	195815	580	-2	17152	4032	14464	4	0	1	1	12	337536	0.074505	1
LRRC39	294945	518	11	56768	9792	101568	6	1	1	10	30	1529984	0.0745605	1
C5orf58	97631	636	31	17792	2752	24064	2	0	0	28	111	3742912	0.0747524	1
STXBP6	259495	800	-3	36128	5664	63296	9	0	3	4	11	470240	0.0747532	1
OPTN	244367	372	16	99424	15136	168576	4	1	6	15	37	1601760	0.0752451	1
DAXX	1456953	262	30	121664	26240	76096	4	2	2	4	12	604768	0.0753874	1
LEMD1	662921	249	41	18432	3264	56384	2	0	0	1	1	148608	0.075515	1
CFHR1	205744	852	-29	54464	10368	53632	9	4	4	1	17	198400	0.0755766	1
PRSS1	285408	636	11	40800	8096	91840	80	26	91	0	117	99936	0.0758282	1
ZNF248	142662	979	-22	98912	13472	60992	9	0	0	2	0	170880	0.076192	1
FRG1	49764	1059	-15	45376	6528	94464	133	26	141	0	167	100992	0.0778884	1
TMEM33	272281	261	25	41376	7776	90688	3	0	2	22	68	3973056	0.077947	1
EMR1	748613	383	27	148928	26624	294272	7	3	2	18	65	2623520	0.0782619	1
SPRR2F	687290	704	30	12096	2176	17728	1	0	0	8	12	763168	0.0789883	1
ENPP1	168112	699	-5	159168	24896	433792	7	1	1	1	5	621376	0.0792666	1
GYPA	131210	1033	-8	25248	5280	121216	3	0	5	18	84	2684064	0.0798407	1
DHRS12	252271	384	33	55008	10016	84736	2	1	1	6	13	845824	0.0798662	1
SPOP	943930	348	28	63616	10688	142208	7	1	3	4	27	1240224	0.0798819	1
FLG	433645	548	21	642336	138080	30656	260	72	0	0	72	168736	0.0800771	1
OR52D1	99343	946	-2	49376	12128	12032	4	0	0	12	31	2216608	0.0801112	1
DCK	267678	690	22	45120	6528	74496	2	0	1	5	15	1212768	0.0803125	1
TBC1D26	730837	431	-16	43008	7680	110912	9	0	17	1	24	219744	0.0832741	1
C9orf171	1522970	492	36	51520	11776	64128	6	0	2	5	13	718976	0.0833425	1
TRIOBP	1114524	180	74	382848	96256	120064	54	16	3	1	30	278848	0.0834126	1
CRISP3	67784	1246	-2	42720	6304	103936	3	1	2	24	60	3383744	0.0834306	1
NBPF15	NaN	NaN	NaN	115552	17120	68992	32	6	13	1	33	175840	0.0834518	1
C6orf223	1407986	199	47	40928	9376	20288	4	1	0	8	30	1489568	0.0835516	1
ZNF440	739660	633	-2	99616	15584	73856	7	4	1	4	16	401408	0.0835862	1
C9orf114	1768145	201	34	62720	12736	109888	5	1	0	4	6	603904	0.0836977	1
PSMC3IP	1884163	177	38	38432	5472	69056	4	0	1	9	37	1210944	0.0842449	1
CEP170	180288	1024	0	260672	50432	117888	27	33	1	0	34	168320	0.0843262	1
LYPLA2	903441	254	32	38112	8736	81088	6	0	3	2	5	263808	0.0844733	1
PRRT3	950574	170	54	145472	43840	30720	11	1	2	5	21	715008	0.0845293	1
C5orf20	625030	509	47	37888	9152	30784	3	0	0	25	131	4293536	0.0852944	1
PXMP2	724450	495	35	31424	7360	63808	4	2	1	6	29	1063744	0.0854391	1
SEC22C	352808	445	32	52768	9952	73280	4	0	0	2	11	551840	0.085443	1
PRH2	NaN	NaN	NaN	26624	6400	47616	7	0	0	0	0	54016	0.0854951	1
LILRA6	717623	458	-6	77152	17184	82048	17	13	9	2	60	378208	0.086049	1
ZAR1	310162	396	52	65472	16896	51264	4	1	1	30	144	4219584	0.0861329	1
DNAJC1	197451	608	2	92384	16992	134336	6	1	0	1	11	664224	0.0868995	1
ISCU	437636	399	40	24352	4384	56832	4	0	2	2	8	397664	0.0872473	1
SERPINA9	278548	858	13	70240	14496	70528	5	0	3	8	12	644832	0.0880733	1
PLG	181774	624	-9	135488	24960	277824	8	5	1	12	38	2167328	0.0886212	1
CCK	338797	473	29	18304	4480	25280	3	0	1	40	190	6003104	0.0886714	1
IL34	884849	184	33	39744	8192	67136	4	0	3	6	33	1039488	0.0893913	1
RPTN	486922	468	25	134368	16864	37120	59	3	0	0	3	53984	0.0894602	1
DHDH	1927185	211	43	53888	12224	69376	9	2	2	5	33	1271264	0.0898031	1
R3HDM2	1862761	172	55	161696	31392	148608	11	0	3	6	17	655264	0.0898384	1
RRP15	75487	488	-20	48160	7328	70464	2	0	1	1	11	602752	0.0906021	1
MFSD11	827288	206	22	75392	14336	192128	4	1	0	4	5	474176	0.0909793	1
CALML5	769552	446	17	23392	4832	5568	4	1	0	11	19	684128	0.0910769	1
PRAMEF6	NaN	NaN	NaN	155328	29376	456000	7	0	2	0	2	485376	0.0916628	1
DNAJC3	204387	552	41	86816	12960	159232	7	0	1	1	1	281280	0.0920361	1
FAM155A	73040	1144	-37	74368	14272	42048	5	1	1	7	3	423424	0.0920405	1
TRIM49	151171	1107	-28	76960	11552	20352	5	0	0	16	60	2102080	0.0920671	1
EPS8	259826	496	11	138112	25024	232320	9	0	2	3	3	398688	0.0921799	1
MAK16	91648	507	12	52960	7392	126848	3	1	4	13	51	1863808	0.093115	1
KCNK13	300869	604	12	64736	14048	34432	3	2	0	14	47	1695936	0.0932088	1
MDM1	354120	575	16	128224	23200	144640	13	3	4	5	44	1451968	0.0937927	1
C10orf25	75634	905	25	19808	4064	12160	2	0	0	23	79	2911680	0.0941759	1
XCL2	389559	440	15	18336	4384	39232	6	0	1	0	1	43616	0.0942667	1
SPANXN3	4577	NaN	-29	24256	3520	31360	2	0	0	2	16	1020608	0.0947107	1
XKRX	363715	NaN	37	72608	14304	58880	5	0	0	2	3	281920	0.0947353	1
SLAMF1	1160206	634	30	55008	11040	94528	3	2	2	5	17	688224	0.0958783	1
KCTD20	994811	148	35	70304	12128	109504	2	0	1	3	9	886688	0.0961354	1
SH3TC1	172983	242	51	211744	49312	157184	14	4	7	20	70	2150880	0.0961567	1
RNASEH2B	137500	621	34	56512	8384	108672	3	0	2	11	42	1541440	0.0965077	1
FAM73B	1473097	203	29	95968	21664	139008	7	1	2	9	28	1756416	0.0971581	1
ZNF417	1252385	750	-19	95904	15200	48768	19	4	0	11	56	680256	0.0972197	1
EMID1	854820	251	51	70112	18848	120768	4	2	1	1	6	409920	0.0974647	1
AHRR	808969	399	34	116352	27584	212096	8	0	7	20	110	4113344	0.0976783	1
SUPT16H	713944	380	38	179680	27936	334656	12	0	2	0	2	362592	0.0978337	1
C5orf30	203042	531	16	32864	7136	12160	4	0	2	2	16	414208	0.0980176	1
ZNF43	123927	1235	-66	137152	19136	61376	25	5	2	1	13	232512	0.0987612	1
CDKL3	910029	148	49	101376	15680	55680	8	0	1	6	19	881088	0.098766	1
HPR	426658	372	14	57472	10688	54848	4	0	3	17	117	3644384	0.0988546	1
KRT25	836683	269	-10	73728	14784	107776	2	2	0	18	27	2009216	0.099128	1
TMEM127	904852	213	43	37248	9152	78784	2	1	0	11	41	1742368	0.0993179	1
PSMF1	524116	527	14	44320	9696	157888	3	0	2	11	44	1827904	0.10033	1
APOO	509881	NaN	41	34112	6144	99136	3	0	2	2	8	525120	0.101392	1
SAA2	601955	371	17	21696	4224	35264	6	1	1	8	39	920032	0.101618	1
ACBD6	543108	445	12	47616	8512	162560	4	0	0	2	2	365280	0.101639	1
ERCC8	199321	599	6	67520	11648	222272	3	0	0	0	0	233920	0.101645	1
CCDC103	1101543	172	28	39200	8224	36416	3	0	0	3	15	646080	0.102911	1
TMEM42	466410	380	31	25216	6144	28672	2	0	2	1	5	282976	0.103034	1
NAPEPLD	594757	579	34	65792	11136	109120	4	0	0	1	0	210912	0.103046	1
MACROD1	1324858	278	53	52960	12192	53312	10	2	1	6	17	415904	0.103401	1
LYRM2	394472	603	35	15072	2656	44096	1	0	0	2	32	1677792	0.103469	1
ARL6	89238	731	-5	32544	5152	87104	2	0	2	9	25	1305600	0.103524	1
BANF1	3854361	208	57	14976	2816	71104	1	0	0	8	11	671424	0.104066	1
NDE1	495419	283	26	64128	10880	258624	3	0	0	3	1	430048	0.104404	1
ELAVL3	1255985	265	32	59456	12736	73600	6	2	0	10	55	1381216	0.105252	1
LY6G6C	2517236	193	20	20384	4448	79680	1	1	0	7	11	908416	0.1053	1
NSUN7	238024	202	47	118080	22784	162432	5	1	1	11	27	1475520	0.106027	1
KCNMB1	55692	614	41	31040	6592	41920	2	0	0	3	12	433952	0.106268	1
UBE2E1	400750	319	10	32672	5856	92288	1	0	1	9	19	2200704	0.106397	1
SHCBP1	422519	419	-38	113696	18720	142208	8	0	3	8	30	1093248	0.106409	1
BZW2	326035	468	-15	71456	12000	143744	4	3	1	6	14	820800	0.106556	1
KRT8	1781225	288	27	79328	15456	94144	3	2	0	3	7	465344	0.106958	1
VPS13A	186200	696	-2	543296	92416	690752	15	6	12	12	34	2074720	0.107053	1
STK17A	655380	310	23	68576	12640	76288	4	0	1	13	105	3530784	0.10724	1
PCDHGB2	662513	568	2	147296	33120	178304	2	1	0	2	2	702656	0.107936	1
SLC2A3	122883	305	13	79712	18016	148800	5	1	3	6	9	699584	0.108351	1
TRIP10	736129	272	27	92160	16128	136064	7	2	11	2	22	369280	0.109011	1
C6orf201	181759	353	22	23840	4000	177664	4	0	15	2	30	547136	0.109523	1
APEX1	464497	395	17	51680	10592	82048	4	1	1	29	104	4590496	0.109795	1
C2orf61	738157	206	39	41952	8352	74624	2	1	1	2	30	1067456	0.110212	1
CCDC77	409007	372	27	83872	12832	164288	5	0	2	2	14	857792	0.110592	1
OOEP	732413	446	18	24032	5280	30016	5	1	0	36	131	5265056	0.111062	1
MAGEF1	1301642	485	36	48960	10176	11392	3	0	1	30	145	3925088	0.111615	1
KRTAP5-9	586193	626	50	27712	4928	19392	9	4	0	5	29	242528	0.11282	1
OR2L3	20939	1015	-27	49216	10880	9024	74	14	0	0	14	19904	0.113376	1
AMACR	270768	793	4	83648	12032	77760	4	1	1	15	52	2666656	0.114205	1
MAMDC4	1921909	176	44	182240	43040	217536	14	2	8	1	12	305408	0.114388	1
TEC	253162	404	42	108928	16768	213440	9	2	3	3	12	638624	0.11442	1
DNLZ	1194160	258	28	27424	7584	39936	3	1	2	9	61	941184	0.114619	1
RPS18	1456953	262	30	25600	5312	108608	3	0	5	4	12	604768	0.114833	1
CAB39	503356	395	29	59264	8448	114688	4	0	0	1	6	644544	0.114978	1
C4orf6	57657	589	10	15744	2816	15104	1	0	1	7	16	876960	0.115999	1
KRT24	953708	269	13	85088	17824	99648	9	0	1	2	1	475712	0.116376	1
PAK7	93375	786	-46	117376	22912	136960	4	0	4	4	10	584256	0.116444	1
EIF2A	436939	347	24	98784	17184	102592	3	0	3	23	64	3053920	0.117045	1
OR9G1	NaN	NaN	NaN	48320	10304	5888	3	0	0	50	475	14068128	0.117112	1
NDUFA2	774470	356	31	17792	3520	58880	2	0	0	14	43	2257408	0.117409	1
ART4	340728	578	-4	51520	9600	25344	2	0	1	7	10	496480	0.118116	1
TIMM8B	389805	179	31	16544	2976	63168	3	0	3	11	72	1913184	0.118161	1
PON1	134258	327	-2	59552	10976	126912	3	1	2	13	50	2481536	0.118415	1
MFF	251488	144	18	55840	12064	129408	5	0	4	21	66	2165856	0.118443	1
CA5B	170565	NaN	42	52896	9952	83968	6	2	3	6	43	1303104	0.118694	1
ZNF17	451095	869	-24	111744	16064	35840	5	2	2	17	54	1250912	0.119596	1
ALG11	385945	461	41	80704	14848	67328	4	1	1	12	53	1780928	0.119861	1
AJAP1	5695	921	4	63424	16960	75392	16	3	2	0	5	92352	0.11992	1
ALMS1	777501	590	22	671904	133984	300928	34	6	2	0	8	434912	0.120029	1
CELA1	504747	239	33	42400	9248	97408	7	1	2	5	22	761088	0.120218	1
PRB2	175992	673	-18	62528	18432	46656	5	1	0	14	88	3054336	0.120473	1
MNS1	211810	681	12	88896	8640	121344	4	0	4	16	52	2294176	0.120512	1
IAH1	691902	278	38	41376	7840	70720	2	0	0	2	8	555712	0.120682	1
DEFB112	65301	1242	-3	19008	3072	16640	2	0	0	25	70	3762592	0.120997	1
FOXC1	145123	487	20	85152	21216	5952	6	0	0	31	90	3618176	0.121029	1
ZNF808	546511	1005	-53	151136	23200	56640	13	2	0	3	12	359168	0.121054	1
ZDHHC4	946573	387	40	57152	10752	92608	5	2	2	6	25	902848	0.121191	1
PPHLN1	174675	545	14	88096	16352	287424	4	1	9	9	46	1728672	0.12122	1
OR7E24	398878	582	-50	54144	11136	0	4	0	0	40	140	4783456	0.122028	1
FCGR3A	693228	503	23	47968	8928	66176	13	2	5	2	14	171424	0.122368	1
CDKL2	485383	451	31	84128	13536	103872	4	0	1	2	3	274336	0.123364	1
PITX1	725156	226	27	49632	11360	14528	3	0	0	17	81	2580448	0.123429	1
TUSC2	843769	206	51	17472	4352	27392	2	0	1	50	227	5859104	0.123729	1
SLC16A4	403650	479	31	80256	15488	106688	4	2	0	7	14	754688	0.123746	1
CCDC141	163273	839	12	148224	23040	164608	7	3	4	18	69	2617248	0.123905	1
ATG10	156562	717	25	38016	6208	122880	3	1	0	4	24	1076224	0.123931	1
IVL	59999	804	12	99136	13632	14656	4	1	0	15	57	1858944	0.12443	1
COX18	255276	747	14	52288	13120	53824	4	1	0	21	44	2314624	0.124438	1
VEGFB	1613996	257	65	32992	8608	94080	2	0	0	0	0	102688	0.124541	1
METTL14	238966	636	31	77088	13216	112832	3	1	0	8	17	834336	0.125521	1
MCF2L2	398145	606	24	189952	31680	378624	10	1	4	2	10	860064	0.125535	1
AGBL5	1257014	290	34	145344	32704	213376	7	0	3	2	13	568480	0.125575	1
LCE2A	169158	818	24	17408	3392	14656	1	0	0	50	203	7670080	0.125682	1
TBC1D1	156977	578	48	194208	35104	342336	12	3	6	11	37	1581568	0.126256	1
IL20RA	133090	449	24	90656	17248	90112	8	3	0	12	33	1620736	0.126971	1
TSHB	605838	601	1	23104	4160	30208	1	0	0	28	90	5108448	0.1271	1
PCDP1	309897	441	17	95040	15616	181120	8	1	5	7	52	1668864	0.127562	1
LENG1	735613	439	-53	42496	9536	74560	3	1	2	19	105	2037824	0.12783	1
ARHGEF7	405184	579	30	149664	28000	238592	13	1	11	0	12	266592	0.127895	1
STAG3	1382416	198	55	205920	38176	464384	16	7	7	5	23	1211904	0.128044	1
NOC2L	1851188	467	3	124224	24512	159360	8	0	1	0	1	183872	0.128675	1
MSRB2	126042	469	5	29568	6592	48256	3	1	3	8	15	468192	0.128789	1
ARHGAP30	689033	250	23	175712	38688	136320	7	2	1	10	19	1359264	0.130285	1
COL17A1	455010	271	19	242432	59264	674624	12	5	8	4	19	1032448	0.130491	1
NBPF1	675669	259	40	195584	29632	583552	293	87	399	0	486	613184	0.13055	1
CBX8	633863	209	31	60320	15712	58048	4	1	1	7	15	770336	0.130807	1
SMEK2	597106	382	25	143552	23744	171008	6	0	1	5	14	1029408	0.130908	1
DARC	99569	785	14	52992	13824	27904	4	0	1	18	41	2376128	0.130955	1
LTBP4	869282	226	37	274720	64032	201792	24	2	10	8	31	675712	0.131034	1
OS9	1245394	344	46	110912	20928	173568	4	1	0	0	1	194496	0.13114	1
TMEM218	428178	762	30	18272	4768	25152	4	0	0	6	12	699040	0.131255	1
CENPA	1334693	378	40	22528	5568	35904	2	0	2	2	15	266656	0.131296	1
CCL16	779228	525	19	19744	4128	65152	1	1	0	7	9	628320	0.131519	1
GPR62	1013177	370	39	51552	19296	5504	5	0	0	19	70	2625952	0.131838	1
SULT6B1	545763	253	35	46080	6656	89664	3	2	2	9	30	1260992	0.131999	1
CTSS	1818753	188	35	55744	9728	96960	4	0	2	7	20	1161472	0.13257	1
PROK1	403650	479	31	17312	3680	39744	2	0	0	7	14	754688	0.132723	1
WNT8B	1153157	264	50	56768	12096	68288	4	0	5	3	21	656160	0.132739	1
SPNS2	1252775	318	22	86112	22560	143232	5	1	4	3	25	556896	0.133447	1
PCDHA12	NaN	NaN	NaN	147680	34464	70528	15	7	0	2	26	380128	0.133715	1
PLEKHF2	385365	347	60	40960	7296	11520	3	0	0	11	48	2095840	0.133718	1
KRT2	1441383	464	29	102464	22592	115904	7	1	1	4	9	628352	0.133823	1
CYBRD1	486534	352	34	49216	6656	39488	4	0	0	12	29	1576256	0.133864	1
FAM162A	416095	478	34	26560	4352	63680	3	0	2	10	29	1105824	0.133893	1
LCE3D	285984	752	17	14944	3168	17984	1	0	0	49	178	6476000	0.134322	1
WRN	283981	708	2	245440	38400	338240	12	3	1	1	5	399488	0.134396	1
C12orf43	1225663	380	40	43296	8608	72064	6	4	0	7	38	1211904	0.135482	1
DEFB128	215351	430	25	15840	2464	32064	6	0	0	7	26	1079008	0.13568	1
SOST	1081050	192	35	33440	8032	10112	5	0	0	18	57	1801472	0.136481	1
CASP6	211934	473	25	49888	8224	89088	2	0	2	23	67	3420000	0.136595	1
SCOC	186461	708	3	30912	5568	85504	3	0	5	4	44	872768	0.137226	1
DRD2	108041	610	5	72192	14848	84288	2	2	0	9	12	747648	0.137583	1
ARID3B	655453	206	59	89696	20064	91264	8	1	2	17	78	2108000	0.137676	1
RNASE4	709113	577	11	24128	4544	32512	3	0	0	0	0	37056	0.138913	1
HIC1	1415256	294	27	111872	29312	13696	7	1	0	40	161	4567872	0.139247	1
SMYD2	465993	505	-11	74816	11456	161152	4	0	6	13	53	2000704	0.139447	1
FANCD2	885389	170	41	255136	43552	614016	14	6	19	9	55	1753056	0.139509	1
IFI16	97615	866	7	121664	21056	144832	4	0	3	5	10	774912	0.140068	1
ABCC9	529911	984	-17	264512	51648	497216	10	1	4	2	6	701120	0.140236	1
MSGN1	135007	1245	10	30112	7072	3520	3	0	0	50	116	4983104	0.140286	1
NME5	1044706	377	41	36064	6112	91840	5	0	2	22	85	2628608	0.141226	1
DAK	1394229	286	57	90560	24128	194240	4	1	1	9	15	1070496	0.141391	1
DCAF17	514096	271	38	87296	16192	160064	6	3	1	1	7	428224	0.141514	1
ZNF721	553434	644	19	154944	22976	67136	7	1	2	2	9	554304	0.141863	1
TDG	1190703	281	40	69792	11424	110400	11	0	5	4	36	659360	0.14235	1
HIST4H4	340728	578	-4	15712	4512	8960	2	0	0	7	10	496480	0.14481	1
ICMT	627248	240	31	45344	10528	57472	2	0	0	2	4	238784	0.144826	1
IL32	1626425	234	44	32608	5600	78848	5	4	2	15	82	1727840	0.144957	1
FSCN3	411207	619	-7	80800	16416	97216	3	0	1	7	19	631968	0.145742	1
C1orf162	397300	348	28	25568	5664	67264	2	0	0	2	8	705728	0.14597	1
FKBP9	375055	235	13	92896	19040	118272	10	3	4	3	11	339360	0.145983	1
FAM24B	290558	619	14	15616	3136	46464	2	0	0	6	14	616608	0.146004	1
CEP120	173569	467	12	166016	28608	306880	10	0	4	2	12	684096	0.148223	1
PA2G4	2785610	165	39	67488	11424	172544	4	0	4	18	77	3122176	0.148244	1
EFHB	103479	720	-15	138112	25088	132288	12	4	3	5	34	1123168	0.148715	1
AFP	331900	594	3	104512	16320	147776	3	0	1	2	6	802624	0.148724	1
MDC1	2115149	171	41	324768	80096	151168	90	42	2	0	44	231264	0.148743	1
CAMK2N2	NaN	NaN	NaN	12896	2720	7680	2	0	0	50	475	14062336	0.148819	1
AFM	331900	594	3	104128	14784	165760	3	0	3	5	12	1089216	0.149318	1
SERAC1	572602	209	40	109664	20128	196992	5	0	0	0	0	217120	0.149563	1
OR51A4	65798	1006	-15	49472	10688	5376	4	0	0	18	53	1526944	0.149587	1
GCG	95439	554	7	31200	4832	69824	3	0	0	3	1	233216	0.149928	1
PARP4	340065	606	39	287808	51776	409600	49	24	28	0	52	461376	0.149941	1
SOX8	1131712	304	22	69312	17024	4032	5	2	0	12	30	684032	0.15126	1
MEF2D	2141203	201	41	83360	19424	142656	6	1	1	5	10	509472	0.151321	1
C1orf168	39470	514	-6	124512	20320	231936	7	0	6	5	18	879872	0.151516	1
PNLIP	128161	704	-16	78176	14368	149568	3	0	1	4	8	650176	0.151929	1
ANO6	313473	719	1	169440	29024	245952	9	5	4	3	16	800672	0.152222	1
GGT1	451217	194	36	91232	21472	96704	6	2	4	6	39	1361504	0.153393	1
SLC17A5	713348	132	31	80864	16928	118400	6	2	2	3	16	913664	0.153712	1
SLC30A9	270740	261	28	95392	18208	273792	5	0	2	0	2	292000	0.153879	1
CRIPAK	1018381	507	41	67712	18112	14656	3	1	0	1	1	175776	0.154615	1
C8orf86	840384	454	46	35360	8288	29184	2	0	0	24	114	4282208	0.154807	1
ASPH	423823	377	14	172288	26176	479232	7	0	16	10	43	1929984	0.154957	1
SPAG8	847663	227	54	91488	20832	153920	7	0	2	3	3	294464	0.155336	1
RRAS2	428878	363	-3	34880	6080	66816	4	0	1	8	64	1451008	0.15538	1
JUP	1760409	175	35	120096	26720	116416	3	0	0	6	15	1216128	0.155569	1
WWC1	413858	343	23	184224	36576	254400	8	0	4	15	39	2008992	0.156453	1
CLEC11A	652250	593	27	50912	12064	34688	8	4	4	4	19	249120	0.156528	1
HTR2A	129425	885	34	85632	15872	40128	2	0	0	23	100	4439488	0.156697	1
CCDC104	618209	382	27	59840	8448	94592	4	0	1	10	19	1305696	0.156815	1
DNAJC19	182678	1094	-4	20096	3776	49728	2	0	1	41	107	5018784	0.157248	1
RBMS1	191666	366	5	68800	12672	175744	3	0	2	1	4	354272	0.157926	1
SIGLEC12	360870	583	-4	98368	22656	90624	8	2	0	7	11	583008	0.158867	1
IRX5	100202	762	-46	73920	19520	22144	3	0	1	17	98	3639808	0.158875	1
ZIC3	12849	NaN	-2	74624	15744	37248	6	1	1	2	5	325312	0.15934	1
GGH	137738	789	-12	54560	8736	91328	3	1	0	6	11	1189792	0.159354	1
SUPT7L	1192074	306	43	67904	13056	98368	4	0	2	5	15	762112	0.160965	1
KRR1	513610	524	-10	65792	9984	126080	5	2	0	3	9	556640	0.161798	1
CCDC68	89155	373	-5	59040	8288	118208	5	0	2	2	10	601216	0.162423	1
ZXDB	80578	NaN	-18	125056	29312	7360	7	0	0	12	25	1300896	0.162446	1
PELI1	379419	441	35	68608	13376	73536	6	1	0	10	48	1447168	0.163075	1
KRTAP22-1	22916	1048	-79	8160	1184	18496	1	0	0	6	4	131040	0.163198	1
ANKRD54	1385064	203	66	48512	11200	66624	2	0	0	9	15	859712	0.163244	1
RNF133	53042	1027	6	60800	11712	17920	3	0	0	17	56	1695424	0.163408	1
BEX4	466184	NaN	-5	20128	3360	18816	2	0	0	37	119	4108704	0.163576	1
SNX17	1245306	182	52	78304	15712	214400	3	0	1	3	8	727968	0.163659	1
SEPSECS	338354	506	32	83008	15936	107392	8	0	1	3	6	247040	0.163842	1
ZNF836	460879	901	-41	156384	24160	41152	6	1	1	2	9	312032	0.164137	1
ERO1L	314095	313	11	82208	11680	131520	6	0	4	15	42	1987008	0.164383	1
CXCL9	489826	399	43	21504	3584	65600	1	0	0	8	18	873216	0.164845	1
SAMD5	97528	850	-17	27008	6656	20800	2	0	0	15	51	1709184	0.165164	1
FBXW4	764146	385	29	66368	14976	113216	4	1	4	23	113	3394560	0.165398	1
F11R	777836	441	19	49344	10560	123904	4	0	4	9	23	1043232	0.165662	1
DNAJC11	623016	259	34	92992	18496	242432	5	0	3	5	15	825824	0.166078	1
GNGT1	228127	480	-12	13088	1952	25024	2	0	2	5	17	424640	0.166112	1
KRTAP5-5	NaN	NaN	NaN	37760	8064	21184	5	1	0	2	20	304384	0.166179	1
DCDC2B	1460758	218	29	56128	13120	129408	2	0	0	5	2	695872	0.166314	1
G3BP2	485383	451	31	79904	15648	136640	5	0	2	2	3	274336	0.166334	1
SP140L	535116	642	36	101984	14304	185664	8	0	4	9	27	1439392	0.167131	1
TBCE	531741	178	21	89376	16096	203072	3	0	1	1	1	374240	0.167142	1
TP53INP2	1047752	147	47	34304	8896	18240	2	0	0	4	4	565408	0.16718	1
NOL7	277395	425	37	44320	7264	69568	4	1	0	43	173	6350848	0.167379	1
BRIP1	326357	412	-9	209120	35744	250880	7	1	1	2	2	345184	0.167419	1
DOCK3	395621	756	25	342496	60896	533824	15	9	12	1	22	603680	0.168176	1
CYTL1	76400	557	36	22080	5120	37440	2	0	1	19	60	2749056	0.168446	1
C12orf54	904892	390	11	22944	3680	123520	3	1	2	4	12	478112	0.169752	1
IL17F	313097	427	23	26560	5568	74240	3	0	1	22	121	4176320	0.169851	1
SERINC4	784327	286	37	45856	9248	123584	2	0	3	7	15	762272	0.169885	1
MTMR11	1115711	451	51	117376	25408	228288	5	1	3	10	15	1004416	0.169964	1
SCGB1D1	2778889	450	53	15072	3040	38080	1	0	1	14	42	1295360	0.169975	1
SEC14L3	657636	288	48	67968	11968	136128	4	0	1	2	2	234976	0.170364	1
DFNB59	170323	555	37	58240	11072	131328	3	0	1	2	3	357184	0.170722	1
RUNX2	54989	416	8	84256	18912	128384	5	0	1	3	1	273664	0.170738	1
PNPT1	501257	354	17	131552	26016	306240	8	2	8	15	43	1771168	0.170835	1
MSH3	319054	752	36	189760	34752	275136	9	2	8	19	73	2613152	0.171339	1
ICA1L	600089	387	25	83104	13472	212672	3	0	0	1	1	420896	0.171545	1
ITGA8	110825	853	-3	178304	33536	394816	12	0	6	3	16	1004544	0.172203	1
MACROD2	37709	920	-12	79520	11040	331584	6	0	14	6	49	1621632	0.172222	1
SERPINB6	446135	201	44	63008	10912	98880	5	1	3	13	44	1607392	0.17292	1
IFNG	268405	717	-2	28928	3904	28160	3	0	1	10	56	1834400	0.173492	1
NXF3	456169	NaN	16	92512	14624	335808	5	0	5	0	5	350432	0.173615	1
TMCO2	627703	373	18	30144	5504	29568	2	0	0	9	33	954752	0.173696	1
RBM24	249340	560	-6	38752	9760	49856	4	0	1	12	49	1576704	0.173718	1
NINL	613303	454	-26	227776	43648	327168	8	2	3	2	11	574976	0.173868	1
ZNF813	361546	876	-58	104000	15424	123200	14	7	3	0	10	138624	0.173907	1
ERMP1	314189	313	25	146752	30720	147776	3	1	0	3	10	1059456	0.174095	1
KRTAP5-2	NaN	NaN	NaN	28448	5856	21376	7	4	1	1	19	116960	0.174174	1
CCDC90B	308108	414	18	43936	7072	85504	3	1	2	3	19	519392	0.174227	1
C12orf44	468067	234	41	35200	7360	30080	2	0	0	13	44	1653408	0.174359	1
MYBBP1A	1252775	318	22	218656	45600	208832	19	5	13	2	24	462848	0.174732	1
MFN1	408187	600	11	125440	21376	191616	4	1	3	2	10	672096	0.174817	1
LARP4B	378329	515	9	120896	25216	188160	9	1	1	4	12	671616	0.175108	1
LIPA	254295	263	31	67744	11296	125184	4	0	1	6	18	900128	0.175696	1
NCOA2	265128	742	35	241856	44800	227328	9	2	2	10	23	1279712	0.175808	1
MKI67	408820	641	-1	521664	107264	174592	58	7	1	2	19	522144	0.17582	1
ZNF74	606391	351	4	105088	19776	65472	18	0	6	3	36	704928	0.175993	1
SLC7A11	141546	570	-1	80640	18560	130688	4	0	2	4	27	842272	0.176136	1
SYT15	165245	269	20	71296	15104	105408	4	2	2	6	21	977184	0.176233	1
TDRD7	489355	386	36	182272	32832	195584	8	1	2	1	4	325024	0.176529	1
NAT8	876583	590	16	35776	8256	11072	2	0	0	1	5	211744	0.176605	1
YARS	1339617	195	26	88032	16608	193216	3	0	1	0	1	209824	0.176723	1
KCNQ5	648013	975	15	153408	32960	358144	8	0	5	4	12	998848	0.176827	1
SMCP	59999	804	12	20320	2400	9536	1	0	0	15	57	1858944	0.177258	1
SPIN1	126591	495	-6	43648	7872	109696	3	0	0	6	22	1368704	0.17726	1
MSMP	922448	190	48	22720	4672	35520	1	0	0	33	108	4712224	0.17739	1
PCCA	139575	733	33	122464	23392	311680	6	1	8	3	15	596480	0.177532	1
DCUN1D5	166625	585	-9	41760	5728	74752	2	0	0	6	5	715488	0.177678	1
EPSTI1	109052	417	33	70464	11648	168000	4	4	1	49	195	7863168	0.177701	1
GYS2	510830	830	-17	117600	21408	204480	8	2	1	4	10	592416	0.177841	1
MPP7	245887	473	-2	98592	16032	205312	5	2	9	7	64	2074592	0.178298	1
ABCA9	263023	602	-42	272864	48864	481472	6	4	8	4	23	1165792	0.178753	1
LCORL	271221	1064	26	109024	20000	107840	6	1	3	12	42	1765536	0.178952	1
RING1	1474628	377	24	63680	16000	114112	4	2	4	12	80	1968512	0.178955	1
RGS5	194452	794	-8	31392	4576	76800	1	0	1	12	21	1339200	0.17948	1
TMEM150C	712807	493	17	41888	7904	96000	4	1	2	25	87	3201760	0.179705	1
VPS25	1633092	190	33	30560	4832	67264	2	2	0	19	47	2778304	0.180033	1
C12orf65	1014179	201	29	27360	5216	25664	3	1	1	8	28	726976	0.180149	1
OSGEP	464497	395	17	54560	12512	171904	2	1	3	16	45	2296128	0.180691	1
SNRPF	426671	400	5	15008	2464	41024	1	1	1	11	48	2144032	0.180899	1
VSIG1	193027	NaN	32	68992	14208	98688	4	0	0	4	10	767392	0.180936	1
NBPF3	563178	283	37	107840	17216	192256	13	6	3	0	9	209472	0.181083	1
EFCAB3	344431	362	8	84288	12928	143424	3	1	2	16	46	2380224	0.18111	1
DKC1	1739324	NaN	7	86624	15840	227072	4	0	1	0	1	242912	0.181387	1
ANXA1	247950	411	-15	59200	10496	145280	2	2	0	11	19	1166016	0.182427	1
TPMT	487819	397	-1	42720	6560	111104	2	0	2	6	52	1288544	0.182676	1
SPAG4	1423559	169	53	71584	15456	103680	4	0	3	21	82	3164512	0.18269	1
CASK	531097	NaN	45	157728	27040	282112	4	0	1	2	10	801088	0.182723	1
TCTEX1D1	335045	692	-16	30400	5184	51584	3	0	1	13	40	1634848	0.182977	1
C20orf141	796251	438	41	24864	7392	18880	2	0	0	48	233	6152736	0.183055	1
EIF4G2	793205	266	21	154016	25696	264256	5	1	3	1	9	617408	0.18316	1
PRSS3	912856	220	33	51040	11488	113920	115	35	342	0	377	125408	0.183226	1
BYSL	437075	225	41	69760	15872	104512	3	2	2	16	49	1964000	0.183822	1
GNA14	180930	608	-10	60128	9760	134976	2	1	1	6	11	1021376	0.183921	1
KIF9	816399	242	46	133440	23552	287360	6	1	8	1	12	657248	0.184181	1
ACBD3	756400	214	24	87136	16352	123456	4	1	3	3	9	339840	0.184313	1
PRKRA	159623	482	29	54656	9344	105792	6	1	1	6	25	803648	0.184659	1
GIN1	205281	565	14	87808	14400	55552	5	0	0	3	11	381216	0.18477	1
LCE2B	169158	818	24	17920	3648	17792	1	0	0	35	141	4512160	0.184903	1
STX7	180943	618	12	45120	7488	101952	3	0	2	20	72	2114304	0.185132	1
ZNF648	126238	679	-1	90176	19328	14144	5	0	0	50	182	7249280	0.185395	1
SUV420H1	1059031	161	51	148128	24928	138240	12	1	3	4	15	598048	0.186026	1
CDK20	207783	628	5	60896	10016	92288	6	2	4	0	6	102304	0.186322	1
PFN4	269570	385	38	22016	3968	56832	2	2	1	15	41	1710304	0.186382	1
GUCA2A	418399	579	24	18976	3936	17408	2	0	0	50	165	6359776	0.186443	1
SPEG	581956	335	35	502560	135776	399872	22	5	16	10	46	1610176	0.186558	1
RBP5	2422791	224	38	23008	4000	39424	3	0	0	0	0	43424	0.186634	1
CLDN16	163494	373	9	49248	10528	70464	3	0	1	11	27	1537728	0.186982	1
PIN1	1069900	579	-26	27392	4992	25792	2	1	0	8	11	719712	0.188121	1
TTC21B	100856	599	-2	224448	35584	301888	9	1	1	1	5	606656	0.188574	1
NPC2	749329	384	31	25664	4544	117440	2	1	1	7	28	1414912	0.188782	1
SLC5A5	1291250	204	37	100928	26304	124352	5	2	1	3	10	565408	0.189035	1
FAM47B	6541	NaN	-14	101440	22720	7424	3	0	0	2	3	315968	0.18906	1
ATF3	418310	224	22	33376	6304	57088	2	1	1	50	196	6012736	0.189434	1
IDE	363888	236	23	174240	27872	304512	6	1	4	4	11	624544	0.190799	1
ADRA1D	805921	428	14	86048	24352	15424	4	1	1	42	122	4008128	0.19089	1
SCGB3A2	137041	470	2	15424	3264	42752	1	1	0	9	15	1020704	0.190895	1
MOGAT3	1022626	258	39	54944	12256	80320	4	0	6	3	13	252192	0.190921	1
ZNF304	432083	869	-17	110208	17024	71232	5	2	1	6	18	456384	0.191539	1
ANKRD26	390573	459	24	296640	40320	339712	15	0	6	10	56	2843040	0.191563	1
SKIV2L	2314693	203	34	200128	46464	310080	6	2	4	4	12	1204512	0.191901	1
ARHGEF38	233591	486	15	37728	5280	50048	5	0	1	3	10	355360	0.19191	1
HPS5	601817	252	37	189056	33536	267712	8	0	5	2	13	723520	0.192226	1
CYYR1	345442	626	-75	25088	5440	48896	2	1	1	3	6	141792	0.192535	1
ITGAL	2276763	142	57	193536	38976	364736	5	2	6	2	9	461472	0.192564	1
NKX6-3	434010	533	37	21088	5408	3328	1	0	0	26	96	3448512	0.192806	1
HNRNPA1L2	324687	462	32	51936	9952	33152	4	2	0	17	73	2419008	0.192818	1
TXNL1	82448	867	15	49600	7872	88896	3	1	0	15	28	1757632	0.193171	1
PPP1R3D	73597	856	-36	45280	12320	5568	2	1	0	8	39	1002432	0.193303	1
NRAS	600650	472	11	32160	5600	99648	3	1	0	5	12	882176	0.193435	1
RALGPS2	364466	434	-2	100608	16384	345152	5	1	6	2	14	728448	0.193533	1
C8orf31	821065	470	4	22304	4512	33536	2	0	0	13	32	1392832	0.193818	1
HDHD2	119441	561	-11	43168	8288	78528	2	1	1	9	32	1251936	0.194527	1
GRK7	426724	406	30	90208	16928	43840	4	1	1	7	20	796320	0.194761	1
CD33	352763	629	1	59040	13408	67072	4	0	0	13	48	2349280	0.194767	1
NDUFA7	778783	209	14	18304	4480	64128	1	0	2	27	106	3400384	0.194924	1
COMMD2	449009	263	21	33792	5760	50240	2	0	0	1	1	151296	0.195073	1
TNFSF9	836909	212	21	37984	11616	25536	3	0	1	8	15	777376	0.195184	1
RAB6C	342211	671	4	40608	8352	13248	1	0	0	2	6	711776	0.19519	1
FOLR3	715293	267	62	41472	6784	38080	3	0	0	7	21	810848	0.195482	1
KIF25	142012	702	-17	61472	14624	95872	4	0	2	5	13	651712	0.195889	1
FRK	230837	693	-4	84544	14400	143552	3	1	2	20	62	3496960	0.196426	1
ZNF263	1397628	303	32	111712	20896	83008	5	3	1	7	9	554208	0.196695	1
TAF1D	290677	527	0	47680	7168	65216	3	0	3	7	20	871264	0.196991	1
BICD2	573438	393	45	138432	28096	50688	7	0	1	5	16	707200	0.197046	1
ITGA1	173759	379	9	196768	37088	336192	7	2	4	16	26	2137088	0.1973	1
SPATA6	27215	691	-19	82848	14112	276224	6	1	8	8	20	762592	0.197595	1
TPD52L2	1140529	206	40	38048	8160	108672	5	0	1	4	5	328448	0.197992	1
CCL13	40425	871	-32	16608	3040	37888	1	1	0	8	17	533248	0.19825	1
APOBEC2	145501	611	37	37056	6656	32512	1	0	1	6	7	667520	0.198388	1
PSMD14	210764	520	13	53408	8864	62912	3	0	1	11	56	1823520	0.198566	1
C10orf91	152612	271	-1	22912	5760	26176	2	0	0	49	147	6477888	0.199271	1
SENP7	555098	622	1	178976	28704	374784	5	1	4	6	14	735296	0.199293	1
ZNF614	436768	901	-53	97920	15360	59392	6	2	2	5	18	436736	0.199376	1
PLCXD2	188186	322	-3	64928	12832	46528	3	0	1	26	87	3859104	0.199381	1
REPIN1	315538	514	32	97024	23616	16832	7	1	0	31	126	4736928	0.199453	1
KIAA0922	188087	454	39	270272	47872	385280	8	3	2	0	5	433152	0.199608	1
HLTF	369132	386	8	172128	28192	257600	6	0	3	2	12	708448	0.199797	1
C4orf33	98087	645	-2	34496	5184	62080	3	0	1	10	25	1527168	0.199886	1
CLGN	134135	752	4	105312	15584	152704	7	0	1	5	4	553888	0.200149	1
KLHL4	34243	NaN	-31	122080	22880	106752	6	2	1	12	43	1308320	0.200625	1
DKKL1	2183690	309	30	38912	8896	49920	6	0	2	11	69	1308800	0.201772	1
KIRREL2	1060028	321	47	112608	29920	165056	8	4	4	14	79	2299840	0.201878	1
PZP	352696	301	19	244576	49248	455040	9	1	5	5	15	1166848	0.201915	1
HOXA13	473864	394	13	59488	15584	25344	3	1	0	13	51	1568480	0.202032	1
N4BP2L1	226626	435	53	45792	6880	72384	3	0	1	20	86	3790944	0.202117	1
GNGT2	868792	346	21	12320	1632	42752	1	0	1	1	6	204288	0.202132	1
NAP1L3	33770	NaN	-11	84256	13088	7488	5	1	0	26	166	5423456	0.202556	1
PRKAG1	1754222	212	60	56224	10720	164864	4	0	0	0	0	175584	0.202975	1
PIGP	353934	358	51	26496	4800	69376	3	0	5	15	88	2110176	0.202996	1
MUC17	1124475	272	43	669056	196992	167872	306	66	2	0	68	364864	0.203095	1
HIAT1	292450	530	4	79904	17184	137280	6	1	4	5	23	791456	0.203199	1
EIF3K	1496245	363	27	38144	5824	128576	2	0	0	0	0	134400	0.203522	1
UFSP1	1339207	433	48	22208	5248	28928	2	1	0	12	96	1652064	0.203642	1
KRTAP6-3	22916	1048	-79	17760	3680	4672	4	2	0	2	3	32608	0.203746	1
SPINK6	63265	390	-8	14080	2240	57088	2	0	4	12	68	1481856	0.203769	1
GLDN	317532	443	10	89408	18880	129600	4	1	4	20	54	2553376	0.204518	1
CLEC1B	305376	565	19	39712	5856	82304	6	0	8	3	21	360704	0.204558	1
C22orf43	604420	399	31	41184	5792	172224	5	0	4	0	4	178016	0.204615	1
TMPRSS11D	210733	767	22	68992	13888	129920	3	1	2	4	21	748928	0.204809	1
CSNK1A1L	156140	631	31	55680	9216	14336	2	0	0	50	221	6757152	0.204894	1
GRXCR2	394778	568	-4	41504	6816	25472	3	0	0	19	57	1820736	0.20493	1
GPR149	95537	925	-8	117024	24544	185600	3	1	1	4	17	908704	0.205696	1
RTP2	88374	374	24	36960	6688	24000	2	0	0	50	171	5899168	0.206424	1
COL4A3BP	253484	500	37	124640	24800	198464	3	0	0	1	0	310592	0.206606	1
SDS	444479	276	36	52672	12288	65600	4	2	1	12	53	1447552	0.206664	1
GSK3B	467052	421	19	70912	15232	230144	4	0	1	0	1	245376	0.207508	1
LAPTM4B	609859	175	39	50592	12000	101824	5	2	2	5	18	590816	0.20756	1
GPR65	115758	976	-36	55616	9280	12544	2	0	0	28	100	3204384	0.207593	1
ETV4	1093430	148	21	80288	15904	124352	4	0	3	2	22	687680	0.208001	1
COG5	492317	753	18	142432	28384	242944	8	2	1	0	3	271328	0.208013	1
ZC3H11A	521302	280	32	133504	26048	271488	7	1	2	0	3	297536	0.208129	1
C1orf146	304492	524	-3	30688	5344	92224	2	0	1	3	5	452960	0.208476	1
KIAA2013	519155	207	43	96640	25792	37824	7	2	1	19	78	2340064	0.208964	1
C2CD4B	NaN	NaN	NaN	52416	17920	0	4	0	0	50	475	14069856	0.209126	1
RAB41	215874	NaN	52	38304	6240	133696	6	1	5	12	66	2011648	0.209324	1
C6orf118	31222	466	-31	78048	14368	117312	3	0	6	5	20	576544	0.209459	1
CYP39A1	113763	596	0	80192	12864	140864	5	0	2	8	18	872352	0.209898	1
UTP15	403014	289	42	86304	16416	153536	7	1	1	2	9	454368	0.21002	1
CDC42EP1	991778	176	51	58752	16768	16256	5	0	1	10	46	1199808	0.210058	1
NUP155	339666	151	25	232928	43296	408448	7	1	2	4	13	1083104	0.211002	1
LST1	2517285	220	35	18432	2752	41280	1	0	2	7	13	473920	0.211111	1
MYRIP	195545	917	9	141952	27264	185792	5	1	3	11	21	1428448	0.211306	1
BARX1	448425	479	25	39968	9760	14144	3	1	0	15	37	2077376	0.211476	1
MTHFD1L	341712	438	21	160448	34432	402880	16	6	11	16	92	2834048	0.211737	1
MRPL52	1165302	225	35	21824	3392	38144	3	0	5	2	12	161504	0.212049	1
S100A16	1454773	186	26	17984	2496	69760	1	0	0	17	47	2074880	0.212504	1
C18orf21	399000	585	15	36960	6496	46976	2	0	0	4	21	1444224	0.212522	1
ALPP	307666	204	37	85248	20224	80576	34	12	26	1	66	193696	0.212553	1
SHISA3	197282	646	24	37216	8928	15424	2	0	1	11	45	1336896	0.212751	1
WNK2	479663	408	49	343584	89440	190272	23	8	8	2	26	463616	0.213166	1
PGLYRP4	1140044	401	32	60832	13024	124160	4	0	3	6	8	548000	0.213312	1
VSNL1	135361	1255	-2	32960	4672	38912	1	0	0	8	22	1233984	0.213644	1
C6orf222	891439	192	38	106880	21312	171264	5	0	2	1	3	248960	0.213749	1
RBP7	744954	240	24	23808	3008	33536	1	1	0	46	176	6296128	0.213769	1
SEP15	333484	410	-6	28608	4288	49920	2	1	0	14	46	2250048	0.213884	1
PIGB	243817	487	11	93984	15520	72960	2	0	0	3	10	655808	0.213965	1
KIAA0232	500642	179	50	229888	39936	98880	10	1	1	11	18	1259872	0.21419	1
TAS2R46	371136	676	4	49952	9568	2176	73	36	0	1	74	23616	0.214209	1
GPX2	521616	387	35	30848	6208	23104	3	0	2	4	13	562528	0.214638	1
KIAA1257	1149132	379	52	69280	11232	61312	2	0	0	1	0	153312	0.214735	1
NRBF2	219747	715	8	48032	8032	43008	2	0	1	16	29	1368064	0.21497	1
C19orf12	223109	552	-46	24352	5536	29504	2	0	0	7	21	935456	0.215054	1
OLFML1	108110	869	11	65376	12512	33664	2	0	1	23	96	3053792	0.215273	1
SLC22A18	552601	256	34	65760	18272	86656	5	2	0	34	121	4500800	0.216114	1
WDFY1	307044	251	22	69920	11936	143040	6	1	6	2	24	921216	0.21617	1
HLX	177316	564	-2	76224	18432	42304	7	2	1	3	7	239104	0.216198	1
ATG12	384075	759	1	22816	5024	54656	2	0	2	5	15	646752	0.216556	1
ENDOD1	273779	513	16	78752	17696	16704	3	1	0	16	28	1603136	0.216603	1
CD52	1021101	217	22	10272	2016	28480	3	1	1	15	110	1316352	0.216638	1
IL7	52129	920	6	31360	4096	211584	2	0	9	10	57	1169344	0.217155	1
TMEM99	836683	269	-10	40416	9312	110912	2	1	0	18	27	2009216	0.217405	1
SDC2	230943	740	-2	33152	6656	55488	2	0	4	3	18	704960	0.217488	1
NDUFC1	387523	299	20	12832	2720	17600	1	0	0	50	206	8624544	0.217502	1
GABARAP	1782958	316	21	20128	3296	78016	2	0	2	2	7	348000	0.217526	1
RBBP6	283287	204	25	296992	54944	168960	9	1	1	16	35	2565952	0.217841	1
IQCC	1460758	218	29	88256	17920	93568	3	0	0	5	2	695872	0.21797	1
MTHFS	221773	711	9	33632	6176	33216	1	0	0	25	40	2202720	0.218734	1
MRPS36	423022	261	47	17504	3360	53504	2	0	0	9	52	1556768	0.219339	1
KIF14	361992	370	7	278848	44928	373632	6	1	5	21	56	3265120	0.219348	1
HGD	312906	391	5	75776	13184	214080	3	1	1	13	41	2312512	0.220164	1
XPO4	413321	385	42	192960	33984	240192	5	0	0	1	0	432256	0.220429	1
IFT57	289544	711	11	73280	11840	123648	3	0	2	8	15	792928	0.220757	1
KRTAP4-2	996799	468	-7	22688	3744	17600	2	0	0	4	4	87648	0.220865	1
CCBL2	316278	598	5	77120	13504	158208	2	1	2	1	4	325696	0.220896	1
ISG20	393645	605	14	29024	6688	26560	1	1	1	26	82	3645376	0.220937	1
KLHL9	232155	466	-14	100064	18592	10368	7	0	0	45	140	5294496	0.221395	1
SIX6	325446	618	0	38816	8864	12992	2	0	0	39	146	5034272	0.221495	1
BRDT	311662	242	9	161632	24992	173312	8	1	1	14	31	1801088	0.221629	1
POLA1	255855	NaN	22	249504	40736	421568	13	3	4	3	10	642176	0.221751	1
PLK4	230666	331	9	161664	28608	147712	6	0	2	6	20	1181088	0.222364	1
LSM4	1294357	210	39	23232	4672	34240	2	1	1	8	28	1047840	0.222687	1
ZNF645	91162	NaN	2	68832	13088	13952	3	0	0	21	62	2444064	0.222788	1
WDR26	519341	256	18	108800	21632	152320	2	0	0	7	10	1173824	0.222926	1
ATP6V1G2	2517285	220	35	19936	3680	49664	1	0	2	7	13	473920	0.223129	1
PLA2G1B	1621662	187	56	25824	3808	68480	2	2	0	38	146	5491136	0.223218	1
CENPQ	64168	1198	-6	47008	6688	72384	3	0	0	12	39	2259712	0.223559	1
PYY	920082	241	29	15584	3872	36224	1	0	1	18	101	2381056	0.22373	1
RFXAP	191525	731	-15	43840	9088	19840	4	2	0	7	23	669120	0.223887	1
GLRA4	485629	NaN	43	79488	15168	78656	5	0	2	13	21	1295200	0.224041	1
GINS1	611174	335	-5	33824	5536	84736	2	0	2	9	24	1417504	0.224437	1
NDFIP1	606399	371	40	37344	7072	96448	2	1	3	4	21	695968	0.224497	1
MS4A14	433906	899	24	111456	20128	76608	7	1	1	50	144	6316064	0.224536	1
C1orf100	706923	537	-1	24896	4672	52224	2	0	0	4	7	414848	0.224943	1
PCDHA3	861651	606	2	152608	35680	253440	2	1	0	3	6	1175328	0.225086	1
ITFG3	1304158	199	40	88928	20064	145984	8	1	4	5	30	852960	0.225198	1
VPS72	1562281	184	33	57728	13760	98496	2	0	1	6	5	837184	0.225243	1
PRR11	834161	507	4	59232	12384	267328	2	0	2	5	3	655040	0.22536	1
OTC	125559	NaN	36	59840	10624	102784	6	1	2	18	55	2232352	0.225681	1
TMEM25	1359480	167	47	59712	14976	132224	5	1	6	9	52	1557088	0.225841	1
EME1	1335838	196	24	95552	18624	115840	2	0	0	2	2	315648	0.226009	1
PFAS	870950	218	18	212960	51040	267904	8	1	3	5	15	963552	0.226044	1
ALKBH1	455772	384	47	63936	12480	110336	4	1	2	5	9	599552	0.226091	1
C8orf34	36554	910	-22	73056	12192	174080	5	1	1	4	9	554240	0.226095	1
C8orf59	99038	1463	13	17440	2464	30976	1	0	0	50	121	4986400	0.226505	1
CELA3A	448600	190	29	44416	9664	103296	11	5	11	1	22	218880	0.227685	1
FTHL17	77068	NaN	8	30048	5408	7808	1	0	0	43	132	5578304	0.227686	1
RIC8B	230956	396	11	86208	15872	101952	4	0	2	12	53	2181280	0.228034	1
FAM8A1	470794	339	13	63872	16640	65792	52	27	14	0	41	82432	0.228393	1
RSBN1L	262077	795	25	138880	25664	76352	4	1	0	9	20	1564832	0.228486	1
HELQ	330595	378	40	183808	32128	242880	7	0	1	3	4	579712	0.228674	1
CCT5	623675	325	5	89376	17248	165312	5	0	2	2	5	382944	0.228837	1
TIMM9	290701	552	46	15712	2336	67712	1	0	0	9	25	1167136	0.229122	1
FAM3C	100604	535	-1	39552	6528	131520	2	0	2	24	85	4597472	0.22916	1
DEFA5	124400	715	-3	14944	3680	16064	1	0	0	43	127	6583360	0.229408	1
FYTTD1	517022	210	47	54176	10848	77696	3	0	1	18	44	2400960	0.229746	1
ANKRD37	173409	422	20	26816	4928	57344	2	3	3	4	28	460064	0.22979	1
MRPS28	194118	410	45	30144	6592	29504	4	0	0	50	184	7376000	0.229876	1
P2RY12	51795	505	10	55168	10944	262592	2	1	0	6	8	944256	0.229903	1
DPPA3	237142	672	14	26528	5088	46848	1	0	0	7	17	843200	0.230245	1
AKNAD1	801073	236	8	140864	23488	202560	7	1	1	2	9	446496	0.230251	1
C4orf26	461415	491	19	21376	4160	28032	2	0	1	50	181	6336096	0.230288	1
ZIK1	495857	828	-34	80896	13696	44352	4	0	1	6	23	368032	0.230931	1
KREMEN2	1443513	234	49	74464	16480	38208	6	1	1	26	107	2482976	0.231107	1
YRDC	445096	375	33	43136	11776	71680	2	0	1	9	20	815552	0.231116	1
ZNF430	156264	1079	-42	96416	14240	79680	8	4	0	2	6	245344	0.23112	1
FER	140251	741	20	141792	20960	346368	7	1	8	13	64	2354688	0.231152	1
TBC1D7	258474	423	35	50048	8192	104512	5	1	7	4	26	652384	0.232189	1
PPP2R5A	485902	298	16	83808	12768	189504	2	1	1	1	4	332768	0.232275	1
NDUFB11	819569	NaN	38	26528	5728	29120	2	0	0	6	20	954496	0.232302	1
PPP2R5E	237658	445	20	80544	12640	147392	6	1	4	1	5	243392	0.232522	1
SERPINI2	135686	933	-18	68992	11008	78656	5	1	0	5	19	1000768	0.233062	1
GNL3	1217701	272	47	94400	15296	173376	5	0	2	2	4	383808	0.233064	1
CCDC88A	621554	341	27	321984	45632	310400	13	1	1	4	8	727424	0.233091	1
OTUD6A	166632	NaN	16	46944	8672	2816	2	0	0	50	245	7855872	0.233291	1
NR5A1	492584	353	24	74624	15616	37824	3	0	2	18	53	2141760	0.233398	1
ASB16	930750	175	41	81824	12192	48832	4	0	2	7	31	1163744	0.234036	1
B3GALTL	183118	606	27	85216	14176	166528	5	1	3	4	13	747552	0.2342	1
DEFB121	598822	450	-79	14144	2560	22208	2	0	1	9	24	554400	0.234354	1
LYSMD4	173729	507	16	48064	10176	54400	6	0	2	19	107	3071584	0.234576	1
IFNA13	232155	466	-14	31520	5408	10048	3	0	0	50	200	6062496	0.234577	1
RCHY1	461415	491	19	46848	5504	103360	3	0	4	26	106	3165920	0.23471	1
BCO2	389593	362	2	96320	17856	256192	3	0	1	2	2	368384	0.234751	1
ABHD12	608597	348	-3	69664	13856	228352	4	0	1	2	3	370592	0.235079	1
ARID3C	731413	298	51	64480	16288	60992	1	0	0	10	7	991136	0.235096	1
QRFPR	268761	809	-2	70368	13856	124416	3	0	5	12	32	1711584	0.235146	1
HOXB3	946208	524	29	66784	16416	39040	2	1	1	14	37	1216032	0.235588	1
TMEM62	843516	333	42	106368	20608	235776	5	1	4	2	11	570688	0.235683	1
ZNF426	706527	642	-58	93056	14784	87168	3	1	1	9	19	734944	0.235911	1
CSF2	362855	407	21	24160	4576	53376	2	1	0	19	103	3553088	0.236122	1
OR2T12	18846	936	-35	50208	11360	10304	6	0	0	2	2	58400	0.237094	1
MTMR2	285979	390	-1	107008	20224	175936	5	1	3	7	33	1144608	0.23716	1
KIAA0247	600813	299	44	48160	11488	72448	2	2	0	16	82	2671584	0.237308	1
CCDC12	489602	371	43	30656	5568	54464	2	0	3	7	42	920512	0.237459	1
FAM47C	71087	NaN	-10	158560	40480	6464	42	7	0	0	7	46944	0.237657	1
ITIH2	199302	528	-8	158400	28544	295744	7	2	3	6	15	981312	0.237713	1
C1orf227	326908	445	13	16960	2688	17856	1	0	0	31	124	4281536	0.237974	1
SPCS1	1217701	272	47	27168	6368	41024	1	0	0	10	39	1621952	0.238095	1
PPIB	743794	251	43	35520	7168	68864	2	2	0	10	37	1242016	0.238502	1
HUS1B	138359	674	23	42944	10752	15744	2	1	0	20	67	2549056	0.238605	1
SIGLEC10	393294	583	17	110944	25632	112896	17	6	8	1	23	194912	0.238871	1
FOXD3	146780	565	-4	71584	20384	0	3	0	2	8	41	893216	0.239003	1
RSPH1	411865	374	67	53056	8512	112256	2	2	1	7	23	1170464	0.23907	1
C1orf112	212980	614	8	144736	24992	296832	3	1	2	5	3	946496	0.239641	1
BEND2	66906	NaN	11	133856	24736	159296	6	1	1	3	5	570048	0.240288	1
MS4A13	337606	859	15	25632	5024	48128	2	0	1	24	76	2827104	0.240364	1
VASH2	315884	412	12	58528	11360	50944	4	0	1	32	135	5232672	0.24037	1
SLC26A1	675007	256	45	110688	31072	16192	7	2	1	11	117	1923232	0.240394	1
TMEM71	166227	872	-6	50464	8672	115968	3	0	4	8	30	1572704	0.240599	1
DEFB126	215351	430	25	18208	3808	30656	3	2	1	3	14	298112	0.240992	1
DUSP14	541310	201	29	31264	7200	16896	2	0	0	16	61	2621376	0.241088	1
PCDH19	128045	NaN	-15	182304	39584	46784	9	2	1	7	18	971712	0.241117	1
TMEM160	1175364	207	35	28352	8704	13312	2	0	0	5	28	745216	0.241306	1
GLT8D2	1193959	281	37	59360	10144	165888	4	1	3	1	13	697568	0.241432	1
ALKBH3	437017	676	6	48448	8960	259008	2	0	3	0	3	267968	0.241489	1
KRT80	473704	198	46	76640	14752	101248	3	1	3	10	31	1440416	0.241558	1
PIGK	404438	673	-17	67584	11136	167360	5	0	4	2	21	600736	0.241633	1
GPBP1L1	913416	157	28	78848	14912	172416	4	5	0	1	7	292032	0.241822	1
ARMC8	199119	358	18	115744	20704	244608	5	1	1	1	2	502752	0.242107	1
CYTIP	79169	895	18	60544	10496	86016	2	0	3	16	67	2220128	0.242451	1
IRF3	1733181	195	36	68608	15488	91648	3	1	5	13	49	1413472	0.242463	1
TRIM67	381758	603	8	124736	28224	98048	11	2	6	2	14	353664	0.242729	1
MRPL48	553005	214	42	36736	6080	50240	4	0	4	1	18	247136	0.242804	1
SEMA3D	17511	646	-28	131744	21856	242368	7	1	1	2	2	309920	0.242968	1
CAD	1238919	230	39	355040	83360	547712	5	0	3	4	4	1089856	0.243076	1
RHCE	667862	185	32	69184	13504	169792	2	1	4	1	7	363168	0.243204	1
TAC3	2026922	199	41	21280	3616	68288	2	0	0	7	37	1179776	0.243232	1
DDB1	1259416	286	50	189824	35904	338752	5	0	1	0	1	374656	0.24345	1
UCMA	246179	354	35	24096	3744	52352	2	1	1	6	21	857664	0.243684	1
MEAF6	446254	357	25	35072	5632	106048	3	0	1	7	31	1387072	0.243813	1
PCDHGA1	662513	568	2	149472	33312	218624	3	0	0	1	1	491232	0.243866	1
RASSF8	143649	396	4	72064	12352	36544	2	1	0	9	18	1114912	0.244288	1
SMPD2	328699	559	47	69792	14048	92864	4	1	3	5	16	844800	0.244493	1
TAF1A	228041	467	-2	78752	10400	137152	3	1	4	28	116	4945568	0.244562	1
PLA2G2D	567393	501	23	24992	3936	56256	2	0	2	6	20	783680	0.244716	1
NUP188	1517799	203	29	288576	58560	562240	12	4	5	1	9	667808	0.244899	1
SRI	157359	454	23	34560	6208	105600	2	0	3	5	11	679872	0.244907	1
MARCKSL1	1478512	210	42	31008	6880	21696	1	0	0	16	59	2546784	0.245168	1
SHBG	2069567	213	34	64288	15136	101248	4	0	0	1	2	202880	0.245287	1
C11orf40	190769	879	-1	35840	6720	48768	2	0	1	18	30	1639744	0.245586	1
PPT1	873408	387	23	51744	9248	137216	4	0	6	17	115	2908224	0.245797	1
OR10R2	177013	929	7	52832	11616	6528	2	0	0	50	146	5678880	0.24598	1
OR13C2	147494	920	-31	50976	10208	8192	75	30	0	0	30	18400	0.247084	1
LAIR1	742939	507	-9	47296	10304	134208	6	1	8	8	43	999104	0.247565	1
SLCO4C1	36388	870	-5	118400	23872	136832	6	0	1	3	4	508416	0.247599	1
GTSF1	642618	190	38	30176	4128	96192	2	0	2	5	19	960512	0.247788	1
SLC39A2	1005555	429	4	48064	12224	84800	2	0	0	1	0	288928	0.248281	1
FAM169B	149919	473	-53	32352	5984	55680	1	1	0	10	42	1635264	0.248305	1
ANAPC7	964525	206	50	99936	18016	140992	3	0	1	8	11	1056480	0.248449	1
MFSD1	181588	972	2	85472	17376	212416	5	1	6	4	15	427008	0.249123	1
EIF4E3	74213	527	3	36832	8032	60416	2	0	4	8	17	542784	0.249169	1
ALG5	176745	650	16	54080	10752	121024	2	0	0	4	2	471328	0.249546	1
NBPF11	NaN	NaN	NaN	270720	42240	2329600	2	2	0	0	2	2371840	0.249572	1
TSPAN31	1160849	344	39	35040	6752	81792	2	0	1	18	52	2541472	0.249967	1
PDC	278089	492	-7	42144	6048	36608	2	1	0	10	46	1396960	0.250017	1
LOX	69939	707	0	67424	14368	78528	3	0	0	13	21	1467648	0.250358	1
ZNF470	135553	817	-69	120864	18016	46208	7	3	1	6	22	531104	0.250438	1
SH3BGR	294735	503	5	40800	6944	92608	2	0	3	9	33	1252864	0.250549	1
N6AMT2	403677	429	44	36576	5728	67200	2	0	1	17	65	1898272	0.250567	1
STRADB	468064	491	26	70528	12736	153216	3	0	1	10	10	1112480	0.25103	1
RPS21	1190359	252	33	14880	2656	41024	1	0	2	14	50	1542176	0.251171	1
SPRY4	394296	573	28	51264	11264	20672	4	1	1	2	14	542080	0.2512	1
ZNF10	334913	834	6	96672	14560	48832	2	1	0	16	21	1733472	0.251231	1
TXNDC16	396835	518	14	139488	23968	208320	8	2	1	2	7	529216	0.251254	1
HMSD	114875	671	26	23520	4128	26624	2	0	0	2	11	477120	0.251315	1
OR5AR1	NaN	NaN	NaN	49536	10048	6848	2	0	0	50	475	14068832	0.25142	1
IL17B	422727	380	28	29312	6208	32128	1	0	0	10	11	1346400	0.251628	1
CACYBP	176818	828	4	39232	6016	65024	1	0	1	8	20	1123744	0.251769	1
LIPK	160610	327	36	67520	11200	92288	2	3	1	3	13	568896	0.251831	1
FMO5	NaN	NaN	NaN	96448	17152	243136	4	0	0	0	0	260288	0.251933	1
CD180	36320	392	14	108992	18624	36096	6	1	0	5	36	888736	0.252102	1
ATP5G2	1616455	189	50	30944	8288	46912	5	1	0	37	134	5200128	0.252388	1
MYEF2	219744	588	-38	101152	18336	208512	3	0	4	3	5	522912	0.252762	1
ATF1	665195	250	42	44256	9504	66816	4	1	0	7	29	866464	0.253094	1
NXNL1	899127	211	26	33632	7648	12352	2	0	0	50	223	6301376	0.253755	1
IRX4	387770	635	11	79808	21056	37248	4	2	0	14	38	1688832	0.253822	1
CTBP2	283236	508	20	155680	39712	136704	38	15	5	1	21	199264	0.254168	1
TASP1	121103	796	-26	70112	14048	186880	4	2	7	11	53	1600224	0.254186	1
NOX5	370981	394	26	128960	26304	221888	6	2	1	4	16	900480	0.254602	1
POLE3	390186	297	36	25472	3712	52544	1	1	0	33	125	4218976	0.25468	1
C11orf94	427820	291	48	15328	4448	31040	1	0	0	38	180	5520448	0.254868	1
POLR2L	1799017	232	51	11168	2272	18304	2	0	1	9	46	693664	0.254923	1
MRPS7	1723762	171	31	39776	7904	61760	2	1	0	8	36	1945120	0.25504	1
SLC25A46	127798	846	-7	68064	14304	67136	2	0	1	9	34	1650912	0.255049	1
FAM134A	773232	177	36	85792	20704	155904	3	2	2	9	26	1473824	0.255215	1
OR2G2	204354	957	-25	49696	11296	9664	4	1	0	40	189	5900992	0.255414	1
DTYMK	1323203	406	32	34752	7168	42496	2	0	0	12	44	2081376	0.255432	1
CNTROB	1794630	337	33	150880	31648	314816	5	2	5	2	8	632224	0.255825	1
PDLIM1	302337	444	6	54496	10400	78528	2	0	0	3	5	352896	0.25583	1
C10orf111	254900	620	21	24832	5376	7424	1	0	0	50	179	5716832	0.255893	1
C3orf70	760533	598	32	40896	7552	18240	2	0	0	10	28	1796704	0.255981	1
FANCM	234454	565	8	343744	55424	239680	6	0	0	3	1	668160	0.256267	1
RAB25	2005405	213	39	34432	7680	104064	2	0	1	4	6	454144	0.256638	1
THOC3	537044	631	37	58208	10656	29248	3	0	0	13	61	2083136	0.256831	1
SCNM1	1562281	184	33	38176	7840	81984	2	0	2	18	37	2350720	0.257041	1
APBA1	209495	673	-5	136864	27104	170432	3	1	1	4	14	999584	0.25728	1
SLC5A6	1238919	230	39	100704	24992	207872	2	0	1	4	4	1089856	0.257482	1
KRTAP10-10	874480	461	25	39712	8800	15360	19	4	0	1	5	45120	0.257537	1
WDR78	334231	692	-14	144576	26432	209280	4	2	0	8	13	952768	0.257601	1
KRT20	1036346	358	5	70656	12864	101120	2	0	1	3	4	409376	0.257725	1
MTIF3	306964	570	60	47840	8160	23872	2	1	0	17	30	1309920	0.257914	1
GKN1	338803	222	16	34048	5760	68096	1	1	0	40	129	4693696	0.257975	1
MINPP1	470910	190	25	82432	14592	42176	5	0	1	50	234	8956928	0.258034	1
RRAGD	408382	574	54	67264	11264	74304	6	2	3	4	13	280064	0.258123	1
AMTN	264427	861	27	34272	8096	100416	2	0	2	33	179	8304416	0.258346	1
PRPF4	426351	312	26	87488	16384	182912	4	0	1	4	11	921632	0.258563	1
RBPJ	178487	597	36	86240	16544	149376	3	0	7	2	13	607072	0.258728	1
ZNF148	377619	174	43	131904	22272	108544	8	1	2	4	14	530368	0.259848	1
PGRMC2	277451	189	8	38848	9280	16832	2	1	0	14	29	972800	0.260125	1
MS4A2	336373	691	4	43168	8672	78656	2	0	0	6	16	1118688	0.260217	1
NACA2	323585	358	-8	34432	7296	12416	3	0	0	11	24	1276768	0.26049	1
AASDH	639545	594	5	181152	33440	148672	8	1	2	6	27	1326016	0.260767	1
U2AF1	687433	279	59	44608	8128	111488	3	0	1	4	15	495424	0.260808	1
PNPO	1183803	203	21	43200	8640	91392	3	0	1	3	5	347680	0.260987	1
SPRED3	1467279	253	0	64480	18272	40960	5	0	1	6	25	607264	0.261687	1
CRLF3	617388	264	30	72704	14144	95744	4	0	3	1	5	225696	0.261712	1
CIT	905544	436	24	340576	60576	715136	9	1	4	0	5	775712	0.26194	1
C19orf55	1151198	321	30	66560	17920	57792	7	6	4	2	31	275008	0.262123	1
PPP2R2A	194762	353	13	79200	11744	112896	4	1	2	19	70	2492736	0.262214	1
IREB2	506215	435	33	159328	31136	248384	7	3	1	5	21	817920	0.262242	1
UQCRFS1	158775	892	-73	42784	10272	11008	3	0	0	16	96	2676672	0.262292	1
ZNF70	610486	266	30	74368	11712	25536	13	4	0	3	16	274912	0.262358	1
RAD9A	1269888	177	51	63840	14112	60416	6	0	5	5	14	322432	0.262358	1
RTKN2	111669	382	9	102752	17312	104832	5	0	4	35	71	3598624	0.262457	1
HSPE1	681973	428	29	16864	3680	55872	1	0	0	7	14	770048	0.262485	1
NMI	215149	617	17	52896	8032	65600	3	2	1	8	14	463680	0.262525	1
NDUFB3	644877	205	39	16960	2560	21760	1	0	0	9	25	1405088	0.262695	1
BANF2	594840	432	1	16896	2688	27072	1	0	2	1	9	278368	0.263225	1
TMEM206	487387	298	17	58880	10304	120192	4	0	2	8	19	808800	0.263242	1
IL11RA	731413	298	51	67648	16768	171072	1	0	3	10	7	991136	0.263862	1
ENOPH1	684394	387	46	43264	8320	107264	4	1	2	1	3	216000	0.26389	1
TCEB2	1717244	210	42	27264	5376	27328	2	0	0	19	68	2501600	0.263966	1
NADK	1511678	243	30	73600	15040	147456	11	3	3	1	9	188288	0.26478	1
FBP1	260812	350	38	55328	11552	54400	2	1	1	41	142	6163488	0.264868	1
UBQLN3	99343	946	-2	101984	24224	11776	4	0	0	12	31	2216608	0.265217	1
CHUK	1070291	198	25	127840	20640	244800	4	2	1	1	5	351872	0.265391	1
FHL3	445132	232	42	47232	8000	44608	4	0	1	4	15	580544	0.265401	1
MPZL2	805791	211	41	35232	7520	75456	2	1	1	13	58	1363392	0.265471	1
LRRC20	551999	225	45	30144	6400	53760	2	0	0	1	10	529760	0.266199	1
RB1CC1	97322	559	-1	271360	40512	210304	8	3	1	22	61	3279008	0.266494	1
ABHD5	103561	437	33	57408	11328	84032	2	0	2	27	93	3449792	0.26674	1
FOXH1	1899637	200	22	55616	15168	7808	2	1	0	50	347	6985696	0.266812	1
C17orf77	698491	504	10	38816	8288	40256	2	1	0	5	8	364960	0.266826	1
CHCHD5	590285	166	36	18336	3744	38912	2	0	2	8	45	1086112	0.26713	1
VCX	43100	NaN	-9	34176	5824	18880	4	0	0	50	226	7936896	0.267363	1
RNASE3	1070609	561	16	25472	5696	22016	4	0	0	2	3	235936	0.267446	1
ADI1	254699	390	16	30336	5120	39168	2	0	1	50	165	6511936	0.267492	1
BMP1	587455	196	50	168672	31328	362816	8	1	4	0	5	394144	0.26758	1
VARS	2509866	183	32	202784	47648	269440	9	2	8	0	10	317088	0.267882	1
ZNF800	313691	807	-5	109792	19232	63232	6	0	0	10	28	1610240	0.268265	1
MAP3K1	200595	412	38	244384	50976	199232	9	3	4	8	39	1941600	0.268292	1
GABRR1	398929	446	29	80256	14208	123456	3	1	0	2	2	416512	0.268554	1
WAC	204806	355	17	106464	21408	160768	4	0	2	11	18	1498752	0.269154	1
TINAG	58216	617	4	81248	12896	128512	3	0	1	1	3	462176	0.269371	1
SIRT1	321700	296	-2	121952	23968	112320	4	1	0	9	48	2327168	0.269466	1
ARID1A	975965	182	27	361856	81920	223552	17	2	5	2	16	796608	0.269487	1
TMEM88B	NaN	NaN	NaN	23392	8288	0	2	0	0	50	475	14060224	0.270133	1
DIRAS1	1354357	291	25	32032	6432	7488	4	2	0	9	40	789440	0.270499	1
DMGDH	215159	434	45	142080	28352	251008	5	0	5	7	22	1434976	0.2711	1
LAG3	2816186	232	48	81568	21344	131904	3	0	1	2	4	275616	0.271309	1
RP1L1	99570	456	15	373984	87776	43200	91	18	1	0	19	130976	0.271572	1
SSPN	157088	383	25	38848	8640	33600	1	1	0	11	43	2050528	0.271588	1
TMEM136	290558	173	28	24896	4224	37632	1	0	0	50	192	8187872	0.271812	1
TMEM170B	126262	429	32	21056	4992	37184	1	1	0	47	230	7698944	0.272039	1
ZNF214	418263	881	-4	103040	14016	26816	5	1	0	6	14	536576	0.272346	1
LEO1	575343	136	34	114816	16192	143360	5	0	5	21	65	3014272	0.272419	1
RHBDL2	603263	318	27	50656	9248	78272	5	1	4	8	62	1097856	0.272656	1
PANX3	171574	746	-1	62592	13632	43584	3	0	0	6	7	340960	0.272678	1
CRLS1	301141	290	4	48640	11584	80768	2	0	0	6	14	1081408	0.272996	1
LIFR	159760	271	-2	183232	32448	222272	4	0	1	3	3	421312	0.273071	1
ID2	215150	559	11	22464	3968	27712	2	2	0	2	6	276800	0.273089	1
SLC9A8	649593	165	52	96352	19232	288832	5	4	6	6	24	1061344	0.273134	1
ASAP1	264818	427	30	188896	35360	419840	7	2	12	5	36	1502944	0.273184	1
UBE2E2	385056	530	2	33920	6144	62144	3	0	3	8	27	870272	0.273673	1
CEPT1	388536	627	27	68576	13536	121728	5	0	4	11	47	2640160	0.273918	1
NKIRAS1	399346	319	6	32448	5376	76224	1	1	0	3	1	213408	0.274034	1
LGALS3	801045	143	47	45024	10016	66944	4	0	6	3	27	445696	0.274133	1
GCAT	1385064	203	66	71104	16960	82112	4	0	1	11	18	988128	0.274147	1
C2orf88	450974	478	21	16096	2336	16448	1	0	1	50	238	6404352	0.27418	1
ST20	228288	702	18	13184	2816	31488	1	0	1	10	26	1108320	0.274356	1
PCDHGB6	662513	568	2	148992	33280	116672	2	1	0	2	2	641184	0.274677	1
SESN1	385493	465	26	93344	15008	107968	5	2	1	31	123	5588384	0.274759	1
NPAT	411907	695	26	233440	45216	178944	6	1	2	1	6	566912	0.275447	1
PTPRZ1	64760	971	-15	378976	73120	418304	14	3	6	6	18	1024576	0.27553	1
MYEOV2	340416	482	28	41088	8640	47360	4	0	0	16	92	3144576	0.275606	1
SOCS1	632841	308	37	31904	9056	2752	2	0	0	50	220	6853856	0.276011	1
C4orf50	109875	686	16	44864	9984	89152	6	1	5	3	9	218592	0.276611	1
BARX2	287214	440	-19	45056	9600	54528	2	2	1	27	98	3560320	0.276748	1
DMRT1	85434	622	8	59872	12960	63168	2	0	0	10	25	1391424	0.276787	1
APOA2	728669	234	37	16960	3200	48320	1	0	0	13	49	2278400	0.27686	1
AQR	468734	288	-5	250176	43840	408832	2	0	0	2	0	1352864	0.276909	1
CWC27	132018	601	8	82208	11936	150464	5	1	3	3	10	373216	0.277059	1
C5orf55	787542	399	37	18176	4864	18560	2	1	1	14	43	1058624	0.277109	1
C15orf48	214586	299	16	14528	2624	48384	1	0	0	20	36	1559232	0.277232	1
MRPL37	465615	313	26	68448	14624	94208	2	1	1	22	62	3218112	0.277446	1
HDAC3	771583	353	25	73920	12160	216192	6	0	1	0	1	228352	0.277812	1
BSX	698665	416	8	36640	8736	21248	3	0	1	50	190	5458560	0.278037	1
HECW1	496063	617	13	264384	51328	357760	13	2	6	2	30	1071648	0.27844	1
NKX2-3	278426	497	13	57344	12992	11648	3	1	0	25	89	3191264	0.278717	1
H2AFY2	484729	425	25	61120	12544	82240	4	0	3	6	14	618528	0.278775	1
CASP7	200770	587	0	63616	7872	107584	3	1	2	19	50	2147616	0.279155	1
PTAFR	794194	213	28	54784	11328	12928	2	0	0	5	32	880000	0.279849	1
SMTNL2	1239739	318	24	72864	17760	76288	4	0	1	3	10	631680	0.279878	1
MAPT	369065	469	19	123264	29504	140096	8	14	4	2	39	366528	0.280076	1
OR6C1	667726	802	-14	50048	9984	5440	2	0	0	21	66	1976000	0.280234	1
KLRC1	382960	334	1	39744	6720	65216	5	1	6	4	20	344224	0.280329	1
GPR78	96216	471	31	54240	16160	21376	10	2	4	2	7	74368	0.280953	1
GALNTL5	309129	476	12	74848	12448	121600	4	2	3	8	31	1381152	0.280975	1
FAM127A	304745	NaN	42	17984	4032	5760	1	0	0	50	208	5972064	0.281133	1
MRPS30	87489	1075	-7	70784	14848	60096	4	0	0	6	19	1151360	0.281333	1
ZNF211	532349	849	-37	96576	15168	51968	13	8	3	3	25	193344	0.281589	1
C16orf80	898142	292	14	32608	5920	74816	3	0	0	2	13	457824	0.281929	1
ACSM5	181483	823	6	94368	20320	149632	6	1	5	6	18	714304	0.281945	1
ING5	1323203	406	32	41568	6624	108800	1	0	3	12	44	2081376	0.282237	1
RAX2	2144458	206	34	28096	7936	448	3	0	0	50	283	5289344	0.282253	1
PSMG2	434233	206	35	43744	8800	99840	3	1	2	8	37	1388480	0.282303	1
GNAI1	94843	475	-34	60224	9728	77184	2	0	1	20	46	1768320	0.282568	1
CTDSP2	1051368	243	40	44864	9152	96384	2	0	0	1	0	235328	0.282624	1
GBA2	922448	190	48	151552	30720	237440	3	0	2	10	11	1222592	0.282674	1
CTRC	554165	212	29	44416	9280	92544	2	0	0	3	1	283392	0.282811	1
LY6G5B	2517236	193	20	32416	6880	95808	1	0	0	6	5	839744	0.282901	1
SAR1B	887915	177	46	33920	5824	74944	2	1	0	0	1	80768	0.283128	1
CCDC38	396472	400	6	98112	14144	188480	4	1	3	36	100	5860896	0.283223	1
ROPN1B	215425	583	27	35264	6912	61504	1	0	1	3	4	346048	0.283556	1
TULP3	494496	336	35	83936	16544	173440	4	0	2	5	7	546368	0.284386	1
ATP5L2	NaN	NaN	NaN	15616	3776	3072	1	0	0	50	475	14058784	0.284795	1
PNOC	311812	229	35	29504	5248	27840	1	0	0	25	70	2475872	0.284868	1
GJD4	153189	598	-2	56032	15456	15232	2	1	0	30	109	4053152	0.285168	1
CCNB1	420987	273	30	71104	14272	126336	3	1	2	11	53	1940544	0.285239	1
DCAF13	430771	673	28	100320	20192	126080	6	3	0	5	11	651936	0.285607	1
CD164	347811	446	41	34528	7904	53504	2	0	1	2	12	656128	0.285696	1
NUDCD1	134762	731	17	100256	16416	138944	4	1	3	5	18	872000	0.28595	1
SLC35F1	200805	959	-18	65728	14592	148096	2	0	0	1	0	189280	0.286444	1
CXorf21	81961	NaN	21	49696	8480	8320	3	0	0	50	188	6527360	0.286549	1
ADAM29	49942	889	-36	134816	22816	18624	16	4	0	4	15	176160	0.286549	1
ATXN3	356163	415	27	63520	8672	137216	6	3	5	3	30	729856	0.286559	1
PRRT2	NaN	NaN	NaN	52704	13536	65280	5	0	0	0	0	78816	0.286874	1
HUNK	341416	624	12	116096	23744	135424	6	6	1	6	26	970496	0.287128	1
HERC6	434791	389	32	161088	28096	138304	7	3	2	23	71	3295744	0.287218	1
ZNF582	164565	599	-49	88320	12160	62208	5	0	0	2	4	407776	0.287367	1
MITF	48041	436	-15	99968	17536	113344	5	0	0	4	2	265824	0.287877	1
FAM150A	105913	682	-11	21248	4736	27200	1	0	1	14	59	2100256	0.28828	1
THAP1	594393	454	34	36832	4768	41408	2	0	0	6	16	881280	0.288283	1
DEFB108B	727046	465	37	12416	1984	21184	1	0	0	50	233	7194624	0.28837	1
USH1G	1045089	223	25	72736	16480	39360	9	2	2	0	4	55840	0.288469	1
VPS13C	115338	586	14	633696	110368	866624	23	8	17	2	33	1282080	0.288481	1
RPS6KA6	19108	NaN	-22	126848	21888	144064	6	2	1	16	90	3424896	0.288618	1
SEMA3C	114018	419	-27	126048	22688	191360	4	1	4	12	67	2322432	0.288709	1
ARL9	662749	594	27	20672	3776	32768	1	1	0	19	77	1537696	0.288779	1
RNF149	442031	259	20	64000	14528	80768	4	0	1	6	33	1532032	0.288947	1
ARHGAP28	241496	281	-28	103968	18528	194944	4	1	1	0	2	213472	0.289138	1
CABLES2	1190359	252	33	75840	18560	102912	2	2	0	14	50	1542176	0.289141	1
ADCK4	1022809	201	31	88512	19712	138304	5	6	3	14	73	1720480	0.289164	1
CXCL16	1272092	222	28	43488	10528	93760	3	0	3	26	106	3359424	0.289188	1
KRT77	1441383	464	29	94400	18944	118848	5	0	2	4	9	628352	0.289438	1
ZNF580	1077402	254	-10	25792	7680	6336	2	0	0	50	212	5037600	0.289812	1
TUBAL3	711034	519	-1	71680	15040	58304	4	1	1	7	13	664640	0.289854	1
ZNF268	334913	834	6	32704	4992	32128	3	2	1	1	4	100512	0.289859	1
SPAG16	38908	1199	-3	107968	18240	210368	7	1	7	4	27	994624	0.290372	1
SPN	NaN	NaN	NaN	58336	18912	15488	6	2	0	2	21	309536	0.290996	1
MUC12	NaN	NaN	NaN	798368	228960	31744	192	137	8	0	145	260704	0.291201	1
ACADM	152734	578	-13	71552	13056	229952	1	0	3	4	6	829952	0.291339	1
ZBTB7A	2296242	207	29	91296	21536	13824	9	0	0	28	101	2904096	0.29143	1
FAM86A	552298	419	3	53536	11936	93312	3	2	2	11	84	1987488	0.291497	1
TMEM100	59099	585	-58	21376	4800	17408	1	0	0	2	18	483328	0.29157	1
MAPK14	892075	407	36	70400	10496	204608	3	2	5	2	19	704032	0.291765	1
MPHOSPH10	355097	470	40	118240	15392	125504	3	0	1	3	5	492704	0.291817	1
SLC22A4	531594	238	44	88288	20000	145536	5	1	1	8	22	1352128	0.2919	1
RPA4	53531	NaN	36	42016	8288	17536	2	0	0	4	17	1052864	0.291949	1
TMEM223	2405109	248	44	30240	9120	48448	2	0	0	8	29	1159552	0.291971	1
YPEL3	2261614	201	56	25952	5152	38912	2	1	0	9	46	1463168	0.292164	1
S100A4	1454773	186	26	17824	2272	73792	1	0	1	17	47	2074880	0.292594	1
TMEM165	235221	348	8	51360	12320	54912	3	1	0	9	24	1147392	0.292624	1
OR4M2	156689	855	-31	50144	10400	9984	2	1	0	34	187	5389824	0.292731	1
SOD2	643775	604	19	37632	6464	43968	2	0	1	7	13	684576	0.292876	1
SPATS1	993997	443	40	51008	8768	111232	3	0	0	4	23	1521792	0.293606	1
UGT1A9	320853	284	24	86528	16576	296320	2	0	1	1	3	724256	0.293613	1
HFE2	NaN	NaN	NaN	65120	17632	54976	6	6	0	2	25	347744	0.293998	1
UBAP1	726384	125	47	95296	17856	95552	3	0	0	4	7	611488	0.294011	1
TTC8	162049	703	-6	87840	14944	155904	2	0	1	9	27	1774656	0.294283	1
PLA2G7	141205	551	-1	74944	12736	145088	6	1	1	4	17	735392	0.294416	1
C2orf68	1158965	170	43	27520	5440	41664	2	0	0	4	12	525728	0.294434	1
PLCL1	627125	907	10	179232	32480	62272	5	0	0	13	43	2717792	0.294568	1
TNIP3	214178	900	4	58080	7328	145792	5	1	5	2	14	440512	0.294653	1
ZCCHC6	292716	429	7	253696	40192	302016	14	3	7	4	14	561600	0.29534	1
MEIS2	74106	628	-7	83936	15008	174464	3	0	6	7	29	1291200	0.295445	1
ABCB6	773232	177	36	134528	31936	205952	6	0	3	9	26	1473824	0.295448	1
JPH4	1250373	553	35	95584	26208	28416	4	0	1	6	7	560032	0.295698	1
ELN	1047492	240	54	111456	37024	414528	6	0	5	0	5	451552	0.295757	1
MRPL24	1649536	208	53	35488	7584	89600	2	2	0	7	40	1712672	0.295797	1
SPAST	378148	197	28	101216	21344	173248	3	0	2	2	14	875392	0.296018	1
CMTM2	777342	214	9	40384	8192	78656	4	1	3	7	36	933696	0.296237	1
PPM1L	585349	509	-5	59552	10656	44864	2	1	1	4	8	452352	0.296369	1
PIP4K2C	1347795	303	44	70240	13344	142336	2	0	0	4	7	905376	0.296724	1
TMCC1	614377	357	40	105696	20640	60992	4	0	0	4	8	346848	0.296851	1
FOXD4L3	118303	887	1	63872	16512	6848	2	0	0	14	34	971520	0.29703	1
CKAP5	1075464	145	38	338816	62528	556736	9	6	3	5	23	1892896	0.29742	1
SIPA1L3	688670	605	-17	281888	65120	222784	17	7	6	8	53	1204832	0.297861	1
CCL26	1012112	255	51	16032	2976	22848	1	0	0	8	26	1093216	0.298035	1
OR5H14	200002	811	-15	49920	9792	7936	6	0	1	2	2	55168	0.298125	1
EID2B	1148741	322	25	24608	6624	55104	1	2	0	7	19	627648	0.29875	1
SPATA5L1	340172	254	10	116096	30464	81920	5	1	1	25	61	3624448	0.298911	1
DEFB127	215351	430	25	16544	2912	28608	1	1	2	3	14	298112	0.299013	1
CCDC37	295496	600	35	104224	17376	140288	5	2	6	7	22	599520	0.299198	1
EID2	1148741	322	25	35904	9600	13952	2	1	0	7	19	627648	0.299377	1
GLYAT	285823	620	9	50304	8128	68480	2	0	0	4	16	658752	0.299513	1
FAM3B	224593	506	24	39840	7264	96064	3	0	3	4	29	691296	0.299606	1
GPC4	66980	NaN	40	93184	15808	108160	4	2	1	24	95	3583200	0.299672	1
RAB12	241286	451	11	40896	7424	65088	3	2	0	22	100	3159200	0.300824	1
LRRC8C	300032	514	7	131008	23872	32448	4	0	0	13	16	1712640	0.300893	1
SLC22A24	NaN	NaN	NaN	88608	19552	24320	8	0	4	2	23	319008	0.301096	1
RELT	561848	218	56	68128	17184	100032	5	1	2	4	18	765856	0.301376	1
ID4	111172	864	-23	24864	6752	11712	2	0	0	19	83	2039712	0.301625	1
OSBP	432625	353	6	132352	26112	179520	5	1	2	15	42	2406752	0.301701	1
PYDC2	101042	886	13	15872	2816	5056	1	0	0	50	161	5934368	0.301838	1
CDK13	221361	636	14	241760	52064	175936	14	1	4	8	65	2214944	0.302023	1
THUMPD3	703818	404	32	84544	15296	140352	5	0	1	3	7	941184	0.302433	1
PCDHGA2	662513	568	2	148032	34688	204608	4	1	0	1	1	491232	0.302457	1
KRTCAP3	1244404	179	39	37536	10400	186368	1	0	6	6	25	1062464	0.302473	1
SCUBE1	473937	440	30	165760	29632	209728	8	2	9	1	11	244000	0.302561	1
ATP6V0E2	438832	686	26	37088	10912	30016	5	0	2	2	16	392736	0.302648	1
GNG13	1187310	273	39	11872	1696	27328	1	0	1	44	213	5552416	0.30283	1
TIGIT	369332	614	19	39296	8640	43264	2	0	0	10	42	1980768	0.303187	1
UCN	1245306	182	52	18688	5696	14592	1	0	0	42	144	5260480	0.303214	1
TM4SF18	529009	254	8	33536	6656	58816	2	0	1	10	54	2105824	0.303264	1
SLCO1B3	151869	521	-24	117760	20800	175232	7	2	2	0	4	196032	0.303431	1
HRG	508316	436	45	87200	15456	104000	3	0	1	12	28	2086752	0.304401	1
FNTA	304258	559	12	65088	10048	99904	1	0	0	12	20	1529824	0.304619	1
KRI1	2036812	226	23	122464	18592	170112	5	2	2	10	46	2076448	0.304948	1
NUP37	232146	467	9	55296	9664	85632	2	0	1	5	6	653216	0.304986	1
ANGEL2	315884	412	12	91232	15456	119744	4	0	0	2	16	720448	0.305088	1
ATP7A	549429	NaN	19	242240	51584	378368	6	0	6	1	6	464192	0.305144	1
SARNP	1861663	256	32	36864	6336	195328	2	0	2	2	8	528960	0.305171	1
ELK3	267884	525	23	64416	14944	42048	3	0	2	3	8	420032	0.305289	1
ALDH8A1	152922	364	19	79136	16224	87296	4	0	1	17	59	2763424	0.30568	1
HIST1H2BB	408919	685	43	20064	4448	37824	2	0	0	8	10	312800	0.305741	1
ZNF280D	229613	626	9	172608	26944	164992	11	2	4	3	10	405664	0.30582	1
PNLDC1	652619	453	26	89440	15200	257664	2	0	2	1	2	354016	0.305949	1
ABI3	816202	346	24	57696	14560	63616	2	0	2	29	86	3241888	0.306021	1
VPS45	1181361	309	32	95488	17728	202560	2	0	0	1	1	324864	0.306236	1
NEK3	397134	432	30	87424	13760	75520	6	2	1	6	27	929952	0.306483	1
ASTE1	313779	586	19	112384	19200	53632	7	2	1	6	35	960640	0.30674	1
FCRLB	598281	504	20	66272	17120	84160	4	2	4	6	45	694752	0.306893	1
TM4SF20	248187	164	18	37824	7232	61504	2	0	0	9	12	674880	0.307012	1
CCDC102B	70753	1048	-8	88256	12224	100864	5	3	1	3	10	316000	0.307557	1
RPS6KB1	959758	216	20	88288	16352	202112	4	1	1	2	9	652384	0.307669	1
WFDC11	736165	438	18	15744	1920	45440	1	0	1	39	154	5768256	0.307696	1
PLAC8L1	396247	406	-2	29472	5600	52608	3	0	2	11	60	1813184	0.307708	1
TYROBP	1060028	321	47	18432	4608	41024	1	0	4	6	51	1081664	0.307736	1
KIF15	434707	426	26	239040	36352	422016	7	0	6	9	32	2065920	0.307824	1
GHR	248127	909	-12	106496	18496	315584	5	0	3	0	3	334080	0.307833	1
MRPL30	489016	633	27	27552	4832	81024	1	0	0	7	14	992288	0.307888	1
LYST	438216	401	9	633792	109248	639296	17	0	4	0	4	748544	0.308096	1
SLC39A11	276039	538	-34	54592	13568	134400	4	0	1	2	8	448320	0.308152	1
TMEM74	275834	891	-14	48576	10432	10240	2	0	0	33	124	4421216	0.308412	1
VEZF1	854628	182	27	84096	17408	71104	4	2	2	5	25	615712	0.308936	1
VENTX	339279	452	-12	39776	10592	17408	8	5	1	3	57	443168	0.308985	1
DAP	630950	435	29	17312	3232	30720	1	0	2	1	4	149760	0.309019	1
NBPF10	NaN	NaN	NaN	610496	93120	511168	174	51	104	1	169	694016	0.309049	1
LAMP3	296133	596	24	65664	15680	85760	2	2	1	1	12	623616	0.309299	1
TXNL4A	399915	506	36	24256	3712	30208	2	0	0	10	36	1170176	0.309308	1
IWS1	471209	229	30	140256	20512	179456	21	18	6	0	24	199968	0.309395	1
CCL15	779228	525	19	19040	3616	37248	1	0	0	7	9	628320	0.309435	1
IGBP1	166319	NaN	1	57024	9536	37440	3	0	1	37	139	5755520	0.309678	1
GCNT7	264053	455	-17	70624	13024	81792	2	0	1	5	12	504416	0.309782	1
HDGF	1649536	208	53	51616	9184	80384	3	0	2	7	40	1712672	0.309907	1
MYL6B	2878044	171	40	35264	6656	70144	2	0	2	23	96	3828640	0.310223	1
GPR143	125267	NaN	2	64832	14976	41216	2	1	0	34	105	3881600	0.310374	1
GUCA1C	90728	971	-15	36128	5088	48896	2	0	1	17	72	2520256	0.310642	1
ITM2A	13949	NaN	29	43584	8384	34752	3	0	0	1	5	351392	0.310687	1
RPS6KC1	226813	600	0	177472	30976	184640	6	1	4	15	21	1264352	0.310767	1
C6orf89	836025	244	43	59488	10464	86400	2	0	2	3	14	709952	0.311008	1
STX18	140686	633	44	57536	9664	160704	2	0	3	14	63	2114048	0.311018	1
NTSR2	219483	336	21	62880	16928	46208	3	1	0	22	100	3311232	0.311022	1
SP110	473233	643	31	125824	21248	297280	4	1	4	1	5	323168	0.311086	1
IQCG	612221	410	33	76640	11168	243072	3	2	1	4	3	451872	0.31141	1
OSBPL1A	150936	360	35	164000	25504	337600	6	2	6	14	53	2290656	0.311474	1
PCDH8	248822	638	27	161056	45088	23616	6	1	1	18	66	2288512	0.311479	1
CSTB	919787	170	68	16704	2816	29696	1	0	1	8	35	1312224	0.311754	1
BDH2	350185	454	27	41600	7936	85568	2	0	1	1	1	248864	0.311776	1
IGSF5	285788	762	-70	67040	13408	63616	7	1	4	13	43	845696	0.311824	1
TMC5	522510	369	13	184448	33984	326976	5	1	3	0	4	360960	0.311872	1
DEFB136	467502	451	22	13056	2240	29632	1	0	0	12	53	1634624	0.312264	1
MRPS9	168425	599	-3	67264	11648	113280	4	0	3	8	26	1039168	0.312408	1
RPGRIP1L	248316	406	-15	224320	35008	270656	10	2	7	11	19	1166016	0.312636	1
PLD2	1465720	208	27	152864	32544	240128	5	2	1	9	30	1518848	0.312798	1
RANBP17	214548	691	12	184192	31936	473920	6	3	4	9	23	1252480	0.313207	1
TNFSF13	1957426	194	24	40768	9280	104320	2	0	0	0	0	113600	0.313321	1
IQCH	275948	360	31	178816	31872	273088	4	2	6	9	27	1111200	0.313443	1
GK2	112173	875	0	87776	18720	7040	3	0	0	15	40	1585856	0.313779	1
SYT9	97813	941	-3	80864	15136	84096	4	1	1	14	34	1895712	0.313962	1
C9orf129	439538	426	41	31456	7392	45696	3	1	0	18	76	1920704	0.314387	1
TAGLN2	803074	403	7	33152	6272	108672	1	0	1	3	10	478784	0.314698	1
ZNF397	260556	599	7	105952	15968	65024	5	2	2	20	77	2348992	0.314776	1
FBXO2	682357	264	32	49056	9376	44096	3	0	1	8	39	1476896	0.314853	1
FAAH2	91305	NaN	-6	87808	17088	278208	3	1	2	2	8	562560	0.315131	1
MIF4GD	1723762	171	31	43040	7840	83968	1	0	3	11	48	2165280	0.315422	1
LCE1A	62450	804	15	17760	3488	10432	1	0	0	50	185	5584160	0.315446	1
PSG5	307971	178	-25	54080	11712	176768	4	2	0	2	4	273184	0.315737	1
SMURF2	937631	151	-8	126912	21504	208256	7	1	3	10	47	1802816	0.315854	1
GNG11	228127	480	-12	12704	1760	19200	1	0	0	50	211	6452672	0.316072	1
WDR66	814234	162	38	194656	35168	296576	9	2	2	4	17	833344	0.316097	1
EPC1	511962	189	15	138112	26176	136576	7	2	0	1	7	521920	0.316297	1
ZNF669	379967	612	-15	76032	14016	45120	7	4	0	15	61	1203840	0.316323	1
GNAI3	1022796	187	33	60512	9696	100928	1	0	1	7	9	764128	0.31643	1
THOC2	333292	NaN	4	274624	41280	416704	8	0	2	2	2	567200	0.316684	1
HOXA11	473864	394	13	49504	11168	20544	4	0	2	12	45	1107040	0.316774	1
RNASEH1	254257	NaN	15	48032	8992	108736	2	1	1	4	12	838944	0.316928	1
ARHGEF6	306872	NaN	39	131872	22688	306176	4	1	1	0	2	328864	0.317154	1
UTP3	262444	609	19	78080	14080	6400	3	0	0	48	182	5646560	0.317294	1
OLIG1	801943	554	66	39520	12768	0	1	0	0	50	170	5669824	0.317361	1
APOA5	419339	326	36	59488	12000	14016	3	0	0	50	212	7966816	0.318074	1
RGS17	158803	677	1	35968	5568	82624	2	2	4	8	41	799520	0.318096	1
TSSC4	833749	589	47	50464	13152	3904	3	0	0	50	207	5573888	0.318382	1
MARCH5	429135	317	31	45856	8992	55552	2	1	0	17	33	1828480	0.318538	1
USP53	227905	753	2	181280	28512	158592	6	2	3	30	130	4809856	0.318879	1
SFTA2	2223866	223	25	12896	2912	27904	1	0	1	12	56	1747552	0.318996	1
TSPAN13	360860	385	-12	33792	6848	62720	2	1	2	11	40	1455104	0.319084	1
IGF2BP1	820571	174	28	95744	18816	240448	3	1	2	2	14	760768	0.31987	1
XAGE3	476232	NaN	26	19200	3456	51008	1	0	0	15	26	1449920	0.319883	1
DBR1	190056	464	9	91200	15232	85568	5	3	1	10	33	1428288	0.320157	1
CBS	428442	156	63	91136	18944	125952	4	4	1	14	52	1976672	0.320219	1
PIGM	820944	365	15	66880	14528	17536	2	0	0	31	84	3055616	0.320367	1
C19orf25	2352825	221	38	18688	4672	2176	1	0	0	50	191	5809088	0.320525	1
USO1	482408	363	51	155680	24928	178880	6	0	5	1	7	271424	0.320775	1
PNLIPRP1	128161	704	-16	78912	14016	168384	5	0	3	10	27	1273888	0.321127	1
GAP43	43284	622	-2	46080	9280	47936	2	0	0	8	20	1180864	0.321188	1
RAB36	261227	555	48	55264	11552	104256	3	0	4	2	5	264288	0.32151	1
WDR49	145736	911	-20	118336	19264	152704	4	1	6	7	44	1443168	0.321531	1
SLA2	1019481	176	62	44000	8096	128512	2	0	1	3	2	308736	0.321866	1
SKAP1	1097775	588	4	63040	9152	195136	4	0	4	3	17	545824	0.321957	1
C2orf76	193588	467	26	22368	3424	100288	3	0	4	2	7	173216	0.322049	1
CLEC9A	351158	445	9	42240	5760	126080	1	1	1	50	196	8224320	0.322108	1
EIF3J	667670	534	30	45088	6432	94528	2	0	4	4	32	988416	0.322264	1
FKBP3	234268	565	11	38688	6176	112448	1	0	2	9	10	999936	0.322329	1
ZNF273	217076	1017	-15	95168	15168	56064	5	3	1	8	25	697280	0.322413	1
MREG	925953	501	19	36320	5984	38656	3	0	2	4	19	444960	0.322456	1
ACE	874574	267	-20	226784	43488	248576	10	0	6	10	25	1139232	0.322497	1
TM4SF5	1272092	222	28	31456	7840	54080	1	1	1	33	146	4687296	0.322824	1
ZNF395	289053	229	44	81632	19360	89792	4	2	0	7	11	615392	0.322948	1
LCE3B	285984	752	17	15360	3008	1984	1	0	0	50	212	6597120	0.323041	1
MRAP2	54672	813	-16	34336	5984	44544	1	0	2	15	37	1258144	0.323198	1
NNAT	790368	549	52	13504	3264	38912	1	0	1	48	206	6170464	0.323267	1
PHACTR1	251440	714	17	96576	18304	170752	4	2	5	7	26	1153184	0.324226	1
FAAH	597667	255	28	93376	21696	157632	3	1	2	5	15	621056	0.324426	1
TSPYL4	260690	640	16	65344	14464	2624	3	0	1	18	63	2186848	0.324504	1
CHD2	243747	332	14	311680	49344	444416	7	0	1	0	1	493760	0.324676	1
CYP2D6	1296288	363	43	78816	19104	43712	44	16	8	0	24	62816	0.324689	1
ZNF207	679038	286	30	79872	17984	147904	3	1	3	1	6	281856	0.32478	1
H1FNT	809696	412	16	38848	10304	3328	3	0	0	50	163	6189184	0.325103	1
IL6R	1724679	319	39	75680	16672	133632	3	1	2	7	24	1009088	0.325259	1
ALDH6A1	495634	236	40	87072	18784	175232	5	0	5	10	34	1263456	0.325307	1
PTMS	2816186	232	48	18560	2240	50240	1	0	1	13	57	1718656	0.325624	1
C9orf84	540873	264	17	253824	38656	270400	11	1	0	4	3	598368	0.326491	1
XPC	308100	258	33	97824	19424	143360	5	1	5	26	95	3327680	0.3266	1
COQ9	749108	159	39	52512	11040	90624	3	0	3	18	62	2247904	0.326616	1
STRA13	3814891	211	28	10912	2272	51584	1	0	3	1	5	231776	0.326628	1
ASAP2	661229	340	34	169600	30656	360320	6	4	8	10	46	1507616	0.327369	1
ABCF1	2080582	271	32	144128	24576	252160	8	0	4	0	4	276736	0.327763	1
HOXA4	356045	385	28	49248	12768	18944	2	0	1	29	122	4054944	0.328063	1
ZNF117	216422	994	-9	82176	11264	91264	3	0	4	14	54	1685280	0.32837	1
FKBP11	1737773	214	55	35712	8000	60224	1	0	0	5	8	407648	0.32863	1
HRH1	181134	226	35	78464	15488	46144	2	0	0	6	26	1405408	0.329046	1
DLEU7	136985	649	31	24032	7200	6464	2	0	1	6	33	1097952	0.329047	1
HIST1H4G	390169	544	57	15328	3808	9216	1	0	0	38	95	3074208	0.329104	1
LTB	2517285	220	35	38272	9664	57792	2	0	0	9	13	687744	0.32917	1
GIPR	950605	194	45	75488	17504	109312	3	3	3	6	37	979712	0.329215	1
VAPA	405142	172	42	49024	9152	75200	3	2	0	10	26	1048672	0.329273	1
CDCP2	465615	313	26	71200	15968	35968	3	0	1	27	79	3796288	0.329354	1
DNER	253305	456	-3	121280	23488	132224	5	2	3	17	55	2241984	0.329525	1
USF1	689033	250	23	51584	10688	141056	1	0	1	3	6	549248	0.329571	1
OR5M1	NaN	NaN	NaN	50112	10560	6272	2	0	0	50	475	14068768	0.329607	1
LYSMD1	1562281	184	33	38016	8704	114432	1	0	0	6	5	837184	0.329684	1
DLK2	1278255	230	56	61344	13664	32960	3	0	0	16	60	2248192	0.329866	1
RHPN2	458398	356	-12	113856	21760	180736	42	24	32	0	56	202496	0.330105	1
ELAC2	93345	606	-52	137280	27392	257920	5	1	2	3	9	553856	0.330137	1
CHCHD6	250457	604	39	39584	7648	120896	3	0	3	1	4	170464	0.33041	1
NCOA5	595034	381	53	93280	19872	93632	4	3	0	4	12	407872	0.330474	1
GPAM	166177	679	-13	138720	25568	240704	6	1	4	3	20	897632	0.331081	1
WNT2	331093	392	5	59200	11136	53184	2	0	1	11	26	1817024	0.331117	1
DOK3	1120311	347	41	94016	25216	100352	6	1	2	22	77	2869184	0.331239	1
CDR1	18661	NaN	-31	44224	6272	17280	2	1	0	7	31	766624	0.331598	1
ALDH5A1	407627	461	18	87296	20800	121600	6	1	1	8	42	1321696	0.331673	1
TNFAIP8L2	1562281	184	33	29152	6624	9920	1	0	0	27	134	3840096	0.331727	1
NFXL1	186668	602	41	154624	26112	231936	3	0	1	2	1	400896	0.331753	1
CCL27	731413	298	51	19040	3552	29248	1	0	0	13	31	1373568	0.331844	1
SPIN2A	145137	NaN	18	41920	8064	6144	2	0	0	50	123	4590464	0.331978	1
PLIN4	2111443	278	43	203328	58688	10880	59	52	2	0	54	69568	0.332249	1
POMP	167695	629	37	24640	4032	53120	2	0	3	4	13	442848	0.332411	1
SCRT2	622277	480	42	47680	11712	0	2	0	0	50	298	8309120	0.332482	1
GNPDA1	696239	321	48	49184	8032	69120	1	1	0	6	16	869984	0.332553	1
USP33	432858	192	2	161696	26016	273216	9	1	0	0	1	299232	0.332583	1
TAB1	872660	250	73	86656	18368	121856	4	2	0	1	2	206144	0.332643	1
SMG7	716427	385	25	209088	39168	314176	10	1	2	0	3	353344	0.332978	1
RPA3	218130	434	16	20864	3456	47744	1	0	0	10	22	1253120	0.333049	1
ERBB4	20702	1173	-5	219168	39200	370368	7	1	6	2	10	725408	0.333059	1
INO80B	1069803	343	45	55456	14368	59520	2	0	0	5	5	543872	0.33315	1
HLA-DQA2	1373102	417	37	41856	8448	52544	110	33	38	0	71	60992	0.33367	1
LCE2D	169158	818	24	18016	3552	15488	1	0	0	50	203	7670080	0.333904	1
SHC3	207531	633	8	96192	20864	156352	2	0	0	2	0	439616	0.334261	1
NDST3	150671	985	-20	146016	24864	227968	7	4	4	16	60	2362528	0.334368	1
RDH5	1814311	384	26	49248	13024	65536	1	1	0	25	67	3080064	0.334568	1
PSMB9	1253457	401	26	35104	8544	101824	1	1	0	2	9	419744	0.334742	1
GSTO1	293891	376	8	41376	6624	54976	1	0	3	23	64	2622432	0.335	1
MYCT1	188249	600	-9	37216	8480	47424	2	0	0	3	3	288640	0.335138	1
CNTF	284768	644	2	32448	6528	22528	1	0	0	8	60	1769312	0.335203	1
RPLP1	307077	298	19	18816	4160	38400	1	0	1	50	201	7958880	0.335247	1
GSTA3	604568	455	8	38080	6272	109248	2	0	3	9	37	1550432	0.335281	1
ERG	162262	418	4	81952	15392	124928	3	0	7	1	10	245056	0.335362	1
SLC22A25	1852481	572	32	88192	19072	101952	4	0	0	3	4	504832	0.335488	1
TNFSF14	745830	259	29	37760	9536	46080	3	2	1	9	68	1837824	0.3356	1
CLIC1	2513551	176	26	39968	7776	74048	1	1	0	1	1	490432	0.336	1
ATP13A3	324325	269	27	205792	37728	338240	5	1	1	1	2	409760	0.336033	1
FIS1	1022626	258	39	25504	5024	53568	3	1	0	13	53	1426912	0.336442	1
PPP1R3B	159748	526	23	47392	7776	10432	3	0	0	50	165	6944608	0.336818	1
CCL20	161901	296	7	16832	2688	69184	1	0	0	6	12	559584	0.337021	1
CMBL	625000	192	9	41824	6688	65216	2	1	1	9	51	2261728	0.337101	1
AICDA	291883	422	15	32992	6368	68416	1	0	0	12	24	2009280	0.337126	1
FAM73A	368215	207	1	107232	18272	365376	4	0	2	0	2	383648	0.337186	1
RAB7A	1090310	277	54	35136	6080	118016	1	0	0	1	5	301920	0.337253	1
PKNOX2	412479	731	16	78464	14912	117312	2	3	1	16	41	1820256	0.337433	1
SV2A	798975	560	17	120224	25248	144128	5	0	3	1	3	188320	0.337438	1
CNTD1	1633092	190	33	54144	10944	168704	2	0	1	8	15	1009408	0.337472	1
REG1B	10958	1389	-22	28768	4576	68672	3	0	4	3	12	319904	0.337474	1
SNAP47	595623	459	1	79008	17824	107776	3	1	0	1	1	204480	0.33812	1
UQCRQ	686574	200	66	13856	2592	35136	1	0	0	4	13	499488	0.338176	1
S100A6	1454773	186	26	15648	2464	48384	1	0	3	8	28	997472	0.338538	1
SMARCD1	1003045	211	56	84768	17376	155072	3	0	1	1	1	315968	0.338556	1
IARS	521598	409	42	212480	38464	424512	7	1	6	3	15	766176	0.338645	1
METTL4	247615	485	-5	79424	13184	116224	3	0	1	4	10	589120	0.338703	1
HSPB2	437513	221	22	28224	7296	31936	1	0	3	15	48	1391872	0.339118	1
GPR133	218974	468	0	144288	29856	329856	6	4	6	13	86	3029536	0.339158	1
PCID2	759371	229	38	69888	10624	181056	4	0	1	0	1	191680	0.339281	1
MRPL21	594397	303	45	34208	7520	118656	3	0	5	12	62	1920736	0.339416	1
OLR1	397577	398	18	47168	6720	77568	2	0	2	7	35	1181408	0.339626	1
TM9SF3	790373	642	24	99104	17760	185472	4	0	1	2	1	375520	0.339754	1
C8orf37	313002	375	45	35776	5568	82432	1	0	2	3	11	470304	0.339842	1
NCOA4	406207	579	41	110528	17792	139776	4	1	1	6	33	1167488	0.340571	1
GTF3A	304169	414	59	63936	10112	58560	4	0	1	10	42	1414944	0.340574	1
IFIT2	253000	263	27	78848	12224	32064	2	1	0	29	102	4983552	0.340668	1
PPM1K	432936	304	25	61472	11680	97088	3	2	0	35	87	4830720	0.340721	1
USP13	361278	589	12	145632	25504	284992	6	1	6	0	7	310496	0.340759	1
VN1R1	451095	869	-24	57280	10688	9856	2	0	0	22	62	1923360	0.340787	1
IRX6	130838	706	-26	70112	16992	64192	9	3	2	13	47	1330720	0.340969	1
KIAA0195	1928925	195	19	221184	47040	344832	9	2	5	2	8	469440	0.341041	1
SLC4A1AP	1116452	205	37	132704	23648	217152	4	0	2	2	2	315104	0.341073	1
ADSL	445026	427	47	81152	15296	155392	3	0	4	5	11	774656	0.341379	1
COPG2	298918	433	16	68608	11840	383488	3	0	4	1	8	563904	0.341585	1
GHDC	2129732	206	30	87104	22592	65408	7	1	6	9	97	1371456	0.341745	1
OR5T3	10317	969	-43	54528	10880	3968	3	0	0	3	1	70400	0.341826	1
CREB3L4	2028800	222	34	64608	13728	84992	5	0	0	1	6	269952	0.342133	1
AADAC	200470	526	2	65440	12512	53824	2	0	2	8	19	804928	0.342212	1
MAL	171487	647	-1	24544	5920	43840	1	0	0	2	3	166592	0.342498	1
C1orf27	277882	399	-14	77536	13152	119552	4	0	0	1	0	169536	0.342631	1
EIF3D	1184089	359	38	94048	14944	195008	3	0	4	4	15	766560	0.342645	1
FATE1	125659	NaN	4	30240	6240	66496	2	0	2	3	4	257888	0.342657	1
HIST1H4K	267617	634	32	15680	4416	8256	1	0	0	5	1	189920	0.342672	1
RGS7	134467	834	-27	84960	13088	331968	3	1	5	5	45	1759584	0.34315	1
ZFP36	1579611	230	36	48480	14688	28672	6	4	0	14	62	1244096	0.343167	1
CENPP	558433	574	45	48608	8800	397184	2	1	2	1	7	556288	0.343301	1
NIN	445811	257	34	370880	55616	429056	10	3	3	0	6	484672	0.343589	1
TNFSF4	293612	492	-1	30496	5344	60992	1	1	0	50	232	8813472	0.343825	1
CLEC2D	251092	648	8	38272	5248	114560	4	0	1	0	1	119808	0.343848	1
EDA	135563	NaN	-2	69344	16160	149760	6	0	3	5	13	564768	0.344007	1
TOR1AIP1	470940	364	5	95168	19264	105600	7	1	3	14	64	2383520	0.344047	1
TRAPPC6B	314417	166	13	27648	4160	78848	1	0	3	50	159	6538336	0.344299	1
AKR1D1	220333	478	16	55424	9536	132352	4	0	3	8	34	1215264	0.344428	1
CDC7	269978	454	-6	96960	16512	111552	2	0	1	3	7	679296	0.344654	1
ARRDC5	777835	173	42	55712	10656	26048	2	0	0	11	51	1676384	0.344669	1
ING3	105792	514	7	71904	12256	163904	3	0	3	7	16	634880	0.344749	1
GPX8	222731	430	2	34464	6496	34496	1	0	0	10	77	2497728	0.344831	1
SH3BGRL	137219	NaN	-22	19488	3360	32000	1	0	0	9	34	1355840	0.344886	1
IBSP	423426	538	1	54208	8384	55296	7	0	0	4	13	380384	0.345121	1
AADACL3	145424	454	23	57728	10816	64896	1	0	1	7	13	835712	0.345249	1
CENPK	424356	444	25	47712	6432	97216	2	0	3	22	96	5268736	0.345327	1
ATG5	181529	390	32	47744	7040	148416	1	1	1	7	48	1918336	0.345386	1
SLC9A6	248961	NaN	24	115424	23712	194624	7	1	5	3	19	695744	0.345425	1
RNF168	1173736	125	34	95168	16064	72256	3	0	0	3	5	466912	0.345479	1
OR52J3	97256	1024	-11	48128	11200	4160	6	1	0	15	69	1794112	0.345525	1
NUDC	1025094	188	34	56512	9280	86272	2	0	0	9	13	914592	0.34554	1
TMEM181	646528	306	46	100864	21056	267648	4	2	3	1	10	527968	0.345965	1
RSPO2	187803	942	-9	41984	5888	123456	2	0	1	5	13	710048	0.346095	1
KHDRBS1	1216050	133	33	70432	16864	115392	2	0	1	7	6	753184	0.346168	1
C16orf92	NaN	NaN	NaN	23200	4128	28544	3	1	1	2	21	307808	0.346452	1
C17orf102	222789	740	-3	25600	7040	26816	1	0	0	33	82	4681504	0.346494	1
TRIM37	678139	530	13	163840	27712	287168	7	3	5	12	42	2164256	0.346499	1
ARPC3	964525	206	50	31488	4544	99712	1	0	2	6	10	732416	0.346709	1
PRND	477570	485	26	28800	5440	10880	1	0	0	14	33	2044032	0.34685	1
SMC1A	920771	NaN	70	211264	31936	214016	9	1	1	0	2	245952	0.346955	1
WDR5	307164	368	38	57280	10496	195392	1	0	2	11	29	1660448	0.347019	1
PLA2G2C	608368	501	27	25408	4096	24704	2	0	2	18	98	2255424	0.347049	1
WDHD1	752481	255	35	190336	33024	319616	6	1	1	0	2	352640	0.347064	1
ZSCAN22	1621097	406	-25	79328	15648	11840	10	4	0	5	42	330080	0.347198	1
CNGA1	220829	474	40	127520	20576	77824	5	0	0	3	7	513984	0.34749	1
TAF10	424523	491	17	34432	9024	61184	2	2	0	37	149	4774656	0.347799	1
ERGIC2	100875	599	-3	64864	11040	135808	3	2	2	35	137	5686400	0.347847	1
IFT74	116568	447	-12	109632	14912	228480	2	0	2	4	5	1008352	0.348074	1
SPAG7	1416161	231	30	39200	6240	146432	2	1	2	4	16	774624	0.348419	1
ANXA4	864962	193	50	54688	10208	135552	4	0	1	0	1	145760	0.348431	1
FMR1NB	96935	NaN	-13	43488	7072	71488	2	0	0	6	19	979808	0.348603	1
HMGCS1	504216	449	20	85920	16416	124416	3	2	3	19	49	1936608	0.348865	1
HORMAD1	1611525	178	42	68992	10432	142016	3	0	4	14	34	1588416	0.349973	1
CCND3	467876	186	41	46336	10944	103488	1	0	0	2	3	325600	0.350008	1
CCT4	688730	226	34	87808	19200	149568	6	0	3	13	18	1277600	0.35001	1
SEC23B	414545	392	23	126944	25376	276480	4	0	3	6	15	941600	0.350054	1
ZFP36L1	543449	259	46	52928	12416	40896	2	0	1	4	3	374848	0.350145	1
RNF17	486857	629	29	276160	44736	385152	6	0	5	1	5	708736	0.350274	1
ITFG1	489472	809	-5	103136	19040	216064	5	1	1	1	2	257280	0.350341	1
PRAMEF4	118495	792	12	78208	14528	49920	30	14	19	0	33	64448	0.35038	1
ZKSCAN3	273677	592	31	89632	15136	76032	3	1	1	5	21	738624	0.350645	1
FIP1L1	120581	470	32	101248	19328	197248	7	1	6	2	9	370624	0.350816	1
ITGA2B	1062294	172	38	169216	38016	239168	6	1	2	0	3	277184	0.35087	1
FGL2	312362	639	30	73248	11616	26432	7	1	0	27	137	3650272	0.350936	1
SNAI1	575200	181	51	41984	9536	22016	10	4	5	0	9	31552	0.351196	1
MRGPRX2	483720	695	-1	51904	11904	18944	1	1	0	11	21	1159328	0.351342	1
KRT26	836683	269	-10	77696	14272	74816	3	0	0	18	27	2009216	0.35154	1
HSD11B2	1115833	153	42	62528	16448	23296	4	0	1	50	256	7471616	0.351969	1
SIKE1	600310	596	-5	36288	5568	59904	1	0	0	8	22	1573120	0.352107	1
AQP8	189953	551	12	40928	10784	77312	2	0	0	1	6	229344	0.35215	1
MAP9	44097	944	-5	112320	15424	119552	8	2	5	5	18	589152	0.352153	1
OPN1LW	2438903	NaN	17	58944	12544	52480	5	1	0	2	4	159520	0.352408	1
UTS2	375594	415	23	28352	4800	70016	3	0	4	3	21	549728	0.352597	1
FLT1	198131	693	41	237760	43200	331648	10	3	4	2	7	517696	0.352756	1
IFNA1	242654	411	-6	31200	5408	14656	2	0	0	48	183	6152640	0.353031	1
UQCRH	690472	205	31	16416	2144	57856	1	0	0	10	40	1298752	0.353117	1
SNX31	1141276	196	50	76224	11776	169280	5	0	4	1	4	230848	0.353129	1
B4GALT5	1040657	132	55	64736	12000	141504	4	1	2	12	44	1585344	0.353165	1
RNF207	627248	240	31	105216	20928	109760	7	0	4	5	37	907712	0.35323	1
OR4B1	400891	509	-27	49280	10176	6592	4	1	0	38	183	3593984	0.353247	1
RLN3	1013197	231	32	22400	5440	20672	2	0	1	8	87	1050848	0.353375	1
GORASP2	414976	406	36	71648	17632	109312	4	0	2	13	62	2481024	0.353751	1
MED10	253175	763	-12	23648	3360	47104	1	0	1	29	113	3384704	0.353858	1
ELL2	316216	247	51	106400	19488	139584	7	1	1	1	4	279040	0.354125	1
DNAH8	229301	845	25	757920	127136	1143424	18	7	21	11	55	3118272	0.354145	1
ZNF543	432083	869	-17	99872	16288	71488	10	0	8	2	13	256224	0.35416	1
PDILT	212375	823	0	98336	16800	166528	2	1	1	9	25	1282272	0.354168	1
S100A10	769085	225	29	17088	2240	41792	1	1	0	14	54	1937408	0.354366	1
RMND1	336608	468	30	76032	13184	137600	4	0	8	6	30	838656	0.354453	1
FAM72B	398623	NaN	14	25664	3904	38912	1	0	0	36	146	6169152	0.354557	1
CENPE	344088	569	3	469056	62144	459136	9	3	2	1	7	979264	0.354744	1
ZC3HC1	473377	146	38	81760	17248	133632	4	0	3	2	13	514400	0.354887	1
POF1B	105434	NaN	-3	101984	15392	149184	4	2	0	1	13	1027552	0.354917	1
C7orf34	294033	676	2	24032	4768	20416	1	0	0	19	70	2342368	0.354984	1
UGT1A7	NaN	NaN	NaN	86080	16896	280384	3	1	0	0	1	297280	0.35509	1
BPGM	388879	392	23	42944	7488	33600	3	0	1	9	36	1579968	0.355155	1
ACOT6	606300	169	39	34016	6304	36480	2	0	0	7	23	880256	0.355241	1
TMEM216	1394229	286	57	24544	5344	37440	1	0	2	4	7	549184	0.355272	1
CTAGE4	215477	711	-8	252928	46080	15552	16	3	0	9	32	749536	0.355298	1
HTR3A	175442	586	1	84768	17952	103232	4	0	1	2	24	758688	0.355308	1
SCGB1A1	3053973	413	49	15424	2880	39232	1	0	2	6	10	440160	0.355675	1
CUTC	709789	139	18	44928	9728	124096	2	1	0	5	10	618368	0.355919	1
NUB1	604407	282	42	102528	16640	98240	5	1	3	3	10	278720	0.355938	1
CYP4A11	492091	578	5	86016	16768	157888	5	1	7	6	30	1101952	0.356062	1
LDLRAD1	430138	201	31	34208	6752	58240	2	0	1	13	38	1382400	0.356142	1
KRTAP19-4	14979	1035	-68	13408	2848	8448	2	0	0	6	3	94432	0.356416	1
ADCY10	534611	238	13	275168	42336	472832	7	3	10	7	31	1559008	0.356552	1
CNTFR	843127	370	55	59584	14016	50048	1	0	1	13	35	1709664	0.356698	1
BTN1A1	426020	498	34	84416	18432	112000	6	3	1	6	14	481600	0.356708	1
C3orf14	213716	935	-3	22112	3680	45824	2	0	1	4	4	184032	0.356953	1
NDUFB6	474275	362	-7	21920	3616	97792	3	2	2	1	9	171072	0.357545	1
EEA1	296393	427	17	245888	32384	435520	7	2	0	2	6	930304	0.357577	1
UBE2C	742720	180	48	38016	7616	90176	1	1	1	2	6	366752	0.357602	1
FBXO41	536944	452	20	135968	35040	65728	3	1	3	8	26	1324704	0.35776	1
CLEC7A	396940	445	-1	44320	6880	75200	1	1	2	11	43	1879840	0.358308	1
RAET1G	423805	245	34	53984	11616	40640	4	1	0	2	6	151872	0.358371	1
OR10J3	285980	737	-6	51712	11520	10112	3	0	0	11	70	2292288	0.358524	1
PPP1R3F	547555	NaN	25	120864	33632	16960	2	1	0	40	131	5466368	0.358569	1
ODF2L	218105	874	-18	122784	15264	128960	5	3	0	9	34	1150720	0.359748	1
CXorf58	528624	NaN	37	56256	9728	85376	4	1	1	14	47	1639008	0.359768	1
DPY19L4	449158	380	32	122944	20672	208896	3	0	6	17	55	2689152	0.360111	1
VPREB1	433352	612	35	23680	4736	12992	1	0	1	9	47	2429376	0.360174	1
SERPINA10	203903	744	-1	72672	13792	53568	4	0	2	21	48	2298944	0.360375	1
HOXB7	946208	524	29	34848	7328	27904	4	1	1	14	37	1216032	0.361129	1
ODF4	772200	257	20	42240	7808	36992	2	0	2	13	41	1905184	0.361178	1
PPT2	2119974	392	28	50880	10560	114304	2	0	0	0	0	124864	0.361281	1
SPDYE3	1430637	204	54	90688	17472	97472	3	1	1	3	6	456000	0.361335	1
GSDMB	1602321	292	18	70272	12608	123840	8	1	3	12	54	1477888	0.361496	1
HEY1	147129	428	30	48512	11840	50816	3	0	2	27	126	4067616	0.36155	1
ROPN1L	628188	219	21	38624	6880	73472	3	0	2	14	41	1266976	0.361708	1
FAM71C	100701	906	0	39296	7424	24960	2	1	1	7	10	518944	0.361768	1
WASF3	149391	643	10	80928	17696	171776	2	1	4	5	17	909856	0.361974	1
IMPG1	187724	674	-13	133344	23968	170368	7	1	3	6	24	1113632	0.362039	1
ESCO2	406636	229	23	101344	16800	124288	6	1	3	23	70	2446944	0.362075	1
GIGYF2	325071	328	35	223360	37760	387712	6	2	9	12	43	1537280	0.362117	1
CPEB4	164298	381	43	119232	23232	144768	3	0	3	6	21	887616	0.362118	1
MGEA5	817474	335	37	153120	26784	209216	6	1	1	2	2	332608	0.362332	1
RASAL2	168177	435	-9	212480	40128	300416	8	1	1	0	2	340544	0.36269	1
C2CD4A	125995	446	20	52928	18368	4096	2	0	0	50	169	5688000	0.362743	1
GPR50	215822	NaN	-7	96800	22240	29440	6	3	0	13	80	3347680	0.362773	1
C11orf21	NaN	NaN	NaN	28160	7360	8256	2	0	0	50	475	14067552	0.362916	1
LIN52	541052	236	43	20288	3584	85696	1	0	4	4	25	1138944	0.362923	1
KREMEN1	794944	335	-4	80864	16864	102464	5	2	2	9	29	957952	0.363448	1
FKBP7	170323	555	37	37888	5696	71168	2	0	0	4	12	566048	0.363464	1
IQCF1	1013177	370	39	33696	6880	51520	2	1	1	19	70	2625952	0.363664	1
WASL	86898	536	-13	81632	18080	115200	3	0	4	6	21	839776	0.363666	1
HMGCR	357296	490	17	146112	29440	201536	4	1	4	1	14	628224	0.363806	1
DNASE2B	235919	769	-13	60896	10144	48576	5	1	1	28	105	3008896	0.363902	1
C8orf44	372262	213	38	26304	4928	15232	2	0	0	23	114	3050464	0.363911	1
TEAD4	506329	267	35	72544	13792	136384	3	0	0	1	1	246784	0.364077	1
SNCA	65544	475	-7	23616	4736	75200	1	0	0	5	19	1016416	0.36408	1
RHOV	1036414	172	51	37216	8800	29504	2	1	2	6	30	628608	0.364554	1
JPH1	236544	478	-15	106240	22272	55552	4	3	1	20	33	1412032	0.364612	1
FAM78B	320493	733	-12	41504	9056	26624	1	1	0	46	153	5250656	0.364686	1
IFT46	1359480	167	47	61568	9600	216192	4	0	7	9	52	1557088	0.364972	1
RHBG	2199280	201	27	72864	17760	156352	2	0	2	2	3	325184	0.365187	1
PDZD3	1258103	195	57	80256	19584	110592	2	0	2	1	3	325856	0.365441	1
SETDB2	413604	343	39	122496	19072	155136	5	0	1	1	1	253856	0.365487	1
SRPRB	513771	523	23	44672	9088	95680	1	0	2	16	55	2252320	0.365491	1
CREB5	58752	518	26	87264	16288	176512	5	1	7	4	25	902016	0.365614	1
IL19	466144	357	34	36576	6304	70080	3	0	4	2	10	238688	0.365615	1
FKRP	1166804	224	36	74176	21312	5440	4	2	0	6	35	700832	0.365624	1
TOR1A	600401	187	44	55360	9728	48704	5	1	1	11	71	1706272	0.365806	1
VPS26B	270368	601	18	55904	10080	63616	2	1	1	6	5	472224	0.365864	1
SNRPD3	480889	194	48	20928	4224	44864	1	0	0	2	3	322912	0.365929	1
NUF2	130027	852	-9	81824	10784	171520	4	2	3	20	86	3172736	0.366208	1
PAPD4	260678	684	28	82944	13760	134464	6	2	3	12	54	1480512	0.366399	1
TMEM155	326547	440	18	21536	4384	29760	1	0	0	31	191	6060576	0.366457	1
LIAS	648710	177	43	62816	11488	162368	3	0	6	7	37	1836928	0.36655	1
ZMAT5	848649	195	37	28896	5216	66304	1	0	0	4	4	462848	0.366643	1
BNIP3L	194595	376	26	37248	6272	150080	2	0	0	0	0	156352	0.366644	1
IQGAP2	229166	675	34	267456	44096	449472	10	2	10	6	23	1179456	0.366686	1
ROCK2	495833	170	25	240576	34304	419648	10	2	3	0	5	453952	0.366785	1
HIST1H2AM	228884	634	40	20128	5280	22848	1	0	0	32	92	3512032	0.367156	1
FBXO32	535498	203	19	60544	9856	93632	3	0	0	3	9	704832	0.367703	1
GNB1L	690032	204	10	51840	12672	99456	3	1	2	2	14	539584	0.367796	1
HIPK4	1006719	289	35	98400	20832	38976	6	2	0	34	150	4504352	0.368039	1
BTBD2	1899295	239	37	82976	20064	57856	5	1	1	8	25	836128	0.368286	1
TBR1	219774	676	10	108512	23904	76928	5	3	0	16	59	2484864	0.368405	1
MRPL11	1941577	194	51	35040	8224	62144	1	2	1	14	51	1682496	0.369191	1
RFESD	307041	359	32	35296	6240	26880	2	0	0	21	91	2901216	0.36948	1
CLEC4C	206421	467	15	36768	5600	87424	2	1	0	3	8	422400	0.369794	1
GAL3ST2	598219	487	29	62144	15232	21952	2	0	1	6	34	753472	0.369813	1
COX7A2L	251919	375	16	18656	4064	29504	2	0	2	1	9	217280	0.369842	1
ZCCHC16	65327	NaN	3	50208	9504	84672	3	1	0	6	31	798304	0.370134	1
TMIE	298503	495	41	25472	5440	44544	2	0	2	6	15	422048	0.370586	1
WIPF2	1491292	165	30	67328	19136	97472	3	5	1	10	47	1360928	0.3707	1
CLEC4D	321790	564	13	37216	5536	94208	2	0	3	4	12	554272	0.370724	1
SF3B14	243145	226	33	21504	3456	83776	1	0	2	33	96	3965376	0.371025	1
H2AFX	1390854	195	58	21472	6304	58624	1	0	0	5	20	954112	0.371088	1
ISCA1	311398	417	8	21344	4384	43584	1	0	0	34	107	4384064	0.371297	1
CCR2	228487	625	39	67008	14464	19136	2	1	0	46	132	5058336	0.371441	1
TTF1	1431869	429	34	151168	25344	119744	5	1	0	5	13	819648	0.371462	1
ZBTB22	1456953	262	30	95872	26304	65216	3	2	0	8	30	1332192	0.371645	1
UBQLNL	99343	946	-2	76672	14720	15104	3	0	0	12	31	2216608	0.37168	1
COMMD9	222571	248	-8	32736	6880	64192	1	0	1	2	3	205376	0.371784	1
USP31	576886	701	22	215488	48128	187392	5	0	1	2	1	451744	0.3718	1
CUL5	421044	572	14	135008	19552	195136	5	2	3	9	47	2504768	0.372194	1
SOX3	24994	NaN	-22	66592	19232	64	2	0	0	17	92	3611168	0.37236	1
RUNDC3B	287293	839	-3	79872	13952	112128	2	0	1	27	84	3779616	0.372389	1
RGP1	922448	190	48	68416	16768	100672	2	0	4	9	11	930592	0.372509	1
NUP210L	2028800	184	37	309184	63616	622784	9	3	5	1	9	758176	0.372841	1
C3orf35	471302	442	16	34048	7744	12800	3	1	0	23	87	2514496	0.373035	1
HIST1H2BN	228884	634	40	20000	4512	26496	1	1	1	12	13	611776	0.373047	1
KRT17	1494501	323	11	70432	14496	95744	3	1	0	6	12	625408	0.373121	1
ZCCHC10	654533	223	38	29056	4672	57920	2	1	1	15	73	2426272	0.373431	1
ADORA2B	931951	350	-33	51808	12384	13696	2	0	0	50	250	6543616	0.373457	1
GCDH	1886809	335	40	75296	16288	181760	3	0	1	2	2	295616	0.373474	1
CLDN24	NaN	NaN	NaN	34752	7552	1024	1	0	0	50	475	14060512	0.374186	1
RIOK1	789838	250	17	98944	14400	184448	4	0	1	4	12	818432	0.374283	1
UBE2B	929843	170	46	26208	4448	58368	1	0	1	3	12	375680	0.374465	1
DERA	328516	534	10	52256	11040	53120	2	0	3	6	25	1349760	0.374529	1
SLC25A40	237024	758	6	57504	10144	110592	2	0	1	2	3	222912	0.374628	1
PSME3	1633092	190	33	46496	7520	122368	1	0	2	31	79	4451008	0.374634	1
CPB2	354901	679	53	71808	12288	128640	4	3	3	2	9	238368	0.374845	1
UBE2V2	890573	464	31	24448	4480	41088	1	0	2	2	10	273504	0.375466	1
SH3BP1	1136064	180	65	112608	26528	124544	5	1	6	13	49	1523904	0.37558	1
LCE5A	325831	700	20	19232	3872	12416	1	0	0	7	54	1992480	0.375811	1
TSC22D3	189575	NaN	51	39328	7712	37888	1	0	0	4	22	863136	0.375995	1
NRAP	195180	587	1	294720	48256	542272	26	7	15	7	30	1250592	0.376196	1
NPEPPS	1229549	176	18	153088	29184	150656	12	1	13	4	25	469600	0.376261	1
HRH4	144714	390	16	63392	12320	39552	3	1	0	36	82	3558656	0.376305	1
C1orf21	258985	642	-7	21760	2688	125568	1	0	1	2	6	441472	0.376437	1
TAS2R43	371136	676	4	50624	9152	2176	94	15	2	0	17	11328	0.376493	1
CLLU1OS	168575	582	19	17312	3168	55744	1	0	2	8	28	899232	0.376937	1
EPX	851306	401	14	113888	26656	132096	5	1	4	10	28	1099552	0.377073	1
RIPPLY2	108781	870	-22	21568	3968	33984	2	1	3	2	5	110624	0.377118	1
DEFA6	131884	628	11	16448	3328	16320	1	0	0	7	21	607168	0.377764	1
TRPT1	1602391	278	57	41824	9504	56256	2	0	0	7	28	1179488	0.377866	1
EML1	528390	354	10	138240	27840	278080	6	1	8	4	23	975648	0.377905	1
CRISP2	67596	1248	-6	42272	6368	83072	1	0	0	16	34	1981632	0.378092	1
TMEM116	816439	317	43	41088	7936	163584	3	1	5	0	6	171520	0.378195	1
S100A8	1140044	401	32	16544	2144	24704	1	0	0	10	31	991616	0.378217	1
ADAP1	737267	310	41	62912	11648	62592	7	0	6	10	29	638528	0.378245	1
GSTA4	477320	400	17	38112	6240	99456	2	0	1	12	24	921408	0.378445	1
RFC3	84617	580	33	62496	10720	109248	3	0	2	11	36	1467296	0.378452	1
MUC7	264556	861	26	55968	17120	28352	1	0	0	27	145	7107840	0.378622	1
ITSN2	380538	378	37	289888	49248	518400	13	4	10	11	45	1768704	0.378623	1
COG4	925955	131	47	132416	24000	234112	4	3	5	15	72	3230688	0.378746	1
CLDN6	1443513	234	49	33568	9120	13696	2	0	0	26	107	2482976	0.379012	1
CAP2	249798	454	-8	79744	15040	220864	2	0	1	0	1	235904	0.37954	1
NFYA	145501	611	37	56640	12480	157184	2	0	0	3	2	327296	0.379629	1
CSF3	1652518	216	28	33472	7488	25856	2	1	0	25	126	3661248	0.379785	1
KRTAP21-1	30244	1055	-70	12512	2720	14080	4	0	0	2	3	44992	0.379811	1
ATAD2	544857	225	30	233760	40224	331520	7	1	2	3	4	631040	0.379888	1
ZNF277	169396	550	-8	79328	10080	146432	4	0	1	3	4	326496	0.379942	1
ZMYND11	223637	625	3	105312	15264	172160	3	0	2	5	11	886688	0.38013	1
IMPAD1	137667	562	-5	57408	12736	50432	2	0	2	32	138	4240032	0.380175	1
REEP4	584373	219	34	41856	9472	78336	2	0	2	1	2	240768	0.380277	1
KRT74	1280474	464	36	86432	17504	115072	9	1	2	9	56	1501536	0.380315	1
KDELR3	1466610	215	23	38560	7392	69504	2	1	0	1	4	111616	0.380326	1
TMEM60	253754	795	28	21696	4288	11712	1	0	0	50	230	8618144	0.380584	1
ADRA1B	206270	458	31	80320	19968	63168	1	2	0	4	6	652992	0.38085	1
TIGD4	209186	413	41	83264	15232	10240	4	0	0	35	128	5481120	0.381069	1
PRKG2	10566	894	-1	128768	22208	224768	6	1	2	0	3	246976	0.381083	1
TRPV5	294033	676	2	118944	24928	173120	4	1	2	6	14	1039488	0.381522	1
NUDT11	118616	NaN	31	26560	5440	19520	2	0	0	13	46	1201280	0.381667	1
DBI	203559	497	35	31296	6208	78528	3	0	5	2	8	290112	0.382	1
KLHL14	213836	913	-12	102720	20096	83840	7	2	5	4	15	462176	0.382079	1
PLAC8	361292	169	58	19680	3616	30976	1	0	0	31	134	5090816	0.382351	1
EIF3I	1460758	218	29	55744	9536	150528	1	0	1	5	2	695872	0.382359	1
IFT20	1405196	214	10	25216	4800	62912	1	0	0	6	12	584896	0.382369	1
HINFP	1324478	195	58	87584	14176	94208	3	0	1	8	35	1509312	0.383181	1
LCMT2	823006	415	50	106400	25504	13376	6	3	0	2	14	469568	0.383194	1
TAS2R31	365490	676	-2	49920	9856	5184	152	22	0	0	22	15040	0.383198	1
KIAA1407	438696	487	29	159904	24096	240384	4	1	4	5	14	685280	0.383373	1
CPSF3	658161	278	37	116864	19264	212736	5	0	0	0	0	232000	0.383935	1
SERPINA11	278548	858	13	67872	14368	55680	2	2	0	8	12	644832	0.384071	1
COPB1	365537	228	11	160224	28320	239232	5	0	0	0	0	267552	0.384292	1
COMMD10	312789	981	8	34496	6144	87680	1	2	3	5	11	450176	0.384352	1
OTX1	240308	505	12	55200	13472	32448	3	0	0	27	60	2757568	0.384686	1
PPM1B	448266	420	32	82688	14784	119232	5	1	0	2	2	157344	0.384699	1
MYH4	77401	731	-50	329664	52672	416576	21	2	5	3	27	1783104	0.385158	1
PDCD4	340524	254	9	79776	14304	135808	4	2	2	9	25	1134080	0.385192	1
PILRA	1430637	204	54	49120	10784	114816	2	1	1	3	6	456000	0.385548	1
BEX5	119562	NaN	22	18560	3200	11392	1	0	0	26	86	2613664	0.385572	1
PIGL	905220	163	0	41888	8352	96000	2	0	0	1	0	164064	0.385829	1
C15orf62	NaN	NaN	NaN	26912	6880	31040	2	1	0	2	20	313056	0.385966	1
CTNND1	921177	497	8	159040	31872	160896	6	1	4	10	19	1194048	0.386052	1
NUDT22	1602391	278	57	47424	12352	84672	2	0	4	10	55	1560992	0.386163	1
PLD5	75320	854	-18	75712	12032	194560	3	1	1	2	2	270720	0.386433	1
ZNRF2	626711	388	42	38048	9632	54464	6	1	3	2	19	350752	0.386559	1
POM121	641244	332	59	150784	41152	210688	13	3	14	4	32	636928	0.387034	1
TAS2R40	379894	399	14	51488	10656	10752	1	0	0	44	170	7057920	0.387077	1
TMEM204	1366033	256	35	35008	9216	36608	2	0	3	6	59	1142912	0.387136	1
MPDU1	1957426	194	24	39712	9440	114880	3	0	4	8	36	1208768	0.38743	1
CEACAM6	1341589	499	16	54880	12640	109248	1	0	1	1	2	307264	0.387483	1
RSPH9	1626879	278	43	45280	9184	73536	3	3	1	11	46	1248096	0.387732	1
B9D1	630769	332	11	33984	6912	77248	4	1	4	8	30	907712	0.388085	1
LHFPL2	214373	434	44	36352	7872	46336	1	0	0	9	30	1727392	0.388153	1
CDCA8	445023	375	27	47040	9472	134656	1	0	0	2	3	299840	0.388176	1
CCL28	500147	320	6	21536	3680	35392	1	0	1	16	79	3080736	0.388546	1
OIP5	897414	237	24	36800	8512	53312	2	0	0	6	20	807232	0.388702	1
KCNIP4	35439	1264	3	50464	7968	129280	4	0	6	6	18	516320	0.388842	1
HTR7	98852	510	-4	76736	16512	42816	4	1	0	44	167	7446656	0.388867	1
PRB1	175992	673	-18	50592	14048	45568	2	0	1	14	88	3054336	0.388885	1
FAM102B	615760	313	-3	60640	11360	122944	2	0	1	5	15	1042144	0.388969	1
CCT6B	268361	579	-14	87744	17664	163200	3	0	2	6	9	696320	0.389139	1
MRPS34	1604603	288	36	34368	8320	61248	2	0	2	3	20	306272	0.389477	1
EIF5A2	199827	640	26	25728	4864	58176	1	0	1	17	40	2108896	0.389567	1
CBWD1	230380	398	-4	71296	11648	145856	9	0	9	1	10	199072	0.389596	1
TOMM5	511883	338	34	16864	3552	17152	1	0	0	47	195	6066080	0.389642	1
TTC29	34493	970	-9	81696	12512	54272	9	0	5	4	15	296096	0.389838	1
FAM153A	1267336	553	18	55200	9376	174272	3	0	1	0	1	183648	0.390213	1
C10orf120	321415	530	1	55968	9312	37504	3	0	1	14	46	2037216	0.390251	1
PDE1B	643658	392	33	93856	16864	206272	4	2	7	4	18	495520	0.390798	1
LETM2	841740	381	49	65280	12992	104640	2	0	2	2	7	620032	0.390867	1
TIMM17A	751933	168	31	28320	6112	72256	2	0	3	4	17	594880	0.390941	1
DYNC1LI1	434251	568	35	86688	17120	109376	3	0	2	11	46	1798240	0.391007	1
FBXO16	295355	204	47	50080	8224	91648	2	0	3	4	8	547360	0.391101	1
SH3GLB1	315130	393	-12	61760	10560	85504	3	0	2	13	25	1341344	0.391165	1
SAMM50	155890	393	24	78528	15296	198080	4	0	4	13	46	2239328	0.391294	1
TAS2R30	371136	676	4	51232	10208	1664	154	36	2	0	38	11872	0.391303	1
FAM9A	13530	NaN	-19	57728	8512	66176	2	0	1	6	17	930656	0.391373	1
GPX7	647361	355	12	30368	6368	31296	2	0	1	13	36	1023584	0.391384	1
SPSB2	2822601	232	32	41152	10304	20992	3	0	1	50	198	6146880	0.391436	1
ZFP41	1657385	389	19	32768	5440	10624	2	0	0	50	268	6716640	0.391531	1
CD63	1814311	384	26	39712	7968	67840	2	1	1	35	134	4579712	0.391817	1
TARSL2	255024	469	2	136640	22272	186368	6	1	4	11	65	2696960	0.391888	1
GDPD4	448138	469	44	88800	15072	194816	9	1	5	0	6	209888	0.392199	1
CCDC54	101063	575	-12	53984	9312	11904	2	0	0	41	140	6490752	0.392262	1
POLL	843302	421	19	92160	20480	104448	5	1	3	1	5	236992	0.392403	1
ATXN3L	295243	NaN	40	59840	8512	7808	4	0	0	50	241	7471968	0.392519	1
MPL	1088321	252	27	102752	22304	132096	2	0	1	5	4	756544	0.392681	1
OR2J3	155147	738	1	48480	11360	8192	8	1	1	3	4	102080	0.392879	1
RNF187	NaN	NaN	NaN	37472	8608	0	1	0	0	50	475	14060544	0.392881	1
HIST1H3C	408919	685	43	21120	5312	36544	1	1	0	19	41	1315360	0.393346	1
SERPINA4	316239	858	10	69728	13472	56768	4	3	1	5	15	411392	0.393611	1
FAM105B	511502	422	16	58336	10976	81536	3	0	3	29	95	3238304	0.393999	1
TCTEX1D2	1164213	231	36	24416	4064	68416	2	0	2	7	39	861856	0.394282	1
SUSD1	536415	164	32	123168	24736	219648	3	3	0	4	7	567104	0.3944	1
KLF3	294258	364	39	56160	11552	82176	2	0	1	10	23	1326976	0.394537	1
PCBD2	727517	696	49	21632	4416	33984	2	1	3	12	67	1238176	0.39499	1
CREG2	475096	278	19	45952	10816	43136	2	0	1	23	78	3247744	0.395403	1
SYAP1	295989	NaN	32	60288	9536	116416	1	0	2	8	20	1171360	0.395445	1
TCHH	527465	349	35	328832	44672	34112	79	8	0	0	8	78784	0.395456	1
ALKBH5	918230	192	23	62560	14048	52032	4	1	2	12	49	1473120	0.395544	1
HIST1H3B	408919	685	43	21120	5312	27328	1	0	2	19	41	1315360	0.395555	1
PPP4R1	454636	202	51	159296	28160	232064	10	1	4	1	5	299136	0.395813	1
PDZD8	203138	607	5	184672	38112	50880	6	1	1	1	4	254848	0.395816	1
MICALL1	1370748	203	50	138592	31264	157440	5	1	3	2	8	387712	0.396058	1
POLH	1221714	194	46	116000	23648	172352	2	0	1	2	3	434112	0.396128	1
NEK7	114791	402	-13	51712	8768	164608	1	0	1	3	5	900544	0.396141	1
RNF38	564580	248	40	83648	18240	114944	4	0	1	2	4	265696	0.396364	1
DMRTB1	552240	385	25	52800	13952	57600	3	1	1	7	15	579328	0.396672	1
PRKAB2	457805	737	33	45696	8512	79680	2	0	1	7	21	543840	0.396714	1
AP3S2	952242	212	33	32736	5792	68288	2	0	3	3	17	577792	0.396765	1
TXNDC8	210246	302	7	20864	2944	70912	1	0	3	2	4	145728	0.396874	1
NUDT16	274681	843	20	49760	12768	15616	1	0	0	31	137	5017952	0.397331	1
IGFBP1	146330	623	8	41440	9248	43328	2	0	1	6	19	817984	0.397741	1
PRNP	556280	447	11	40896	8384	8128	1	0	0	5	4	627104	0.398041	1
NUDT5	328303	227	34	37760	6784	168640	1	0	6	2	11	415072	0.398079	1
PRICKLE2	163412	502	3	138848	25184	120256	4	0	2	9	11	1002208	0.398227	1
TMEM57	613155	230	24	111936	18304	134976	5	0	1	1	1	214432	0.398354	1
ZNF93	525535	761	-55	104352	15648	59776	7	4	1	16	52	943904	0.398625	1
WDR25	410676	215	23	87072	19104	73856	6	1	3	35	123	3900544	0.398739	1
IQGAP1	1142649	150	37	280768	47168	409152	6	2	5	7	31	2439424	0.398767	1
ZNF699	401242	705	-65	108672	15808	60672	9	5	0	6	21	452576	0.398914	1
VSIG10	637549	608	17	88032	17888	97600	3	2	1	9	37	1501504	0.399002	1
LYZ	675242	361	13	24928	4576	53120	1	0	1	13	34	1226336	0.399093	1
RNF182	256934	590	20	39424	8192	56512	2	1	0	37	139	4655680	0.399146	1
CPXCR1	1148	NaN	-19	49344	8896	3328	2	0	0	7	12	700960	0.399221	1
TCEAL5	455954	NaN	17	34816	5184	15936	2	0	0	50	201	7158912	0.399291	1
TNNI1	857879	209	26	31520	6368	99584	2	1	2	3	16	543648	0.399596	1
OR14A16	164924	995	-27	49216	10304	3712	3	0	0	26	216	4826976	0.399883	1
FHOD3	336896	728	61	236032	46720	261248	5	1	7	19	83	3523776	0.400425	1
NR2C2AP	940952	232	17	23424	4608	64640	1	0	3	10	43	1770976	0.400487	1
RAD51AP2	135410	1311	2	196416	27072	42176	3	1	0	3	3	392416	0.40053	1
MON1A	1289886	170	38	101920	24736	60160	4	0	1	11	38	1711360	0.400668	1
NCAM1	68889	524	-1	152576	29760	229632	8	0	11	1	18	584384	0.40077	1
AGPAT1	2119974	392	28	45184	10880	134976	3	0	1	0	1	145856	0.400897	1
TTC9	244305	523	41	35424	7904	21312	1	0	0	18	73	1898112	0.400908	1
PDE7B	283639	392	6	78080	11584	158080	4	0	3	3	5	263072	0.400933	1
FTSJ2	814176	430	38	39712	8864	48448	1	2	1	5	16	622752	0.401028	1
KIAA1644	218812	280	16	32960	6528	48640	3	2	0	4	12	301696	0.401134	1
EBAG9	134329	623	8	36832	5792	87616	2	0	4	34	150	4438912	0.401273	1
FAM120AOS	422600	547	26	46240	10016	36352	1	1	1	6	25	1010496	0.401312	1
TRIM55	277437	480	30	96032	17568	130176	4	0	2	0	2	147744	0.401388	1
FRG2	59973	1059	-12	45632	8832	11968	1	1	0	17	87	2698496	0.401406	1
CHURC1	515337	275	41	20160	2624	63808	1	0	1	15	46	1701184	0.401539	1
DDX3X	627364	NaN	54	112288	19104	167488	4	0	2	0	2	186592	0.401755	1
PSMB11	1261207	185	41	45920	12000	11328	3	0	0	50	208	7450784	0.401809	1
PPAPDC2	224825	673	12	45120	11840	17024	3	0	2	14	43	1572960	0.401932	1
ETNK2	557652	370	34	64192	11904	97984	2	1	3	9	31	1213568	0.401948	1
CLEC6A	321790	564	13	36192	5408	118080	1	0	0	13	23	1693248	0.40246	1
SPINK4	856503	167	38	14816	2912	40320	1	1	1	3	10	351040	0.40273	1
MITD1	504421	770	21	42848	6816	71488	1	0	0	5	6	807328	0.402847	1
ACAP1	1911735	206	36	121088	26688	192832	6	0	3	6	18	906720	0.402905	1
NEK11	312654	797	12	113184	15968	223104	6	2	6	7	23	1074304	0.402964	1
CCL18	779228	525	19	15008	2912	40896	1	2	1	4	7	239296	0.402971	1
PPP1R11	1820240	496	30	20256	4640	56064	1	0	1	3	15	318496	0.403053	1
ZNF429	164342	1162	-59	113312	17056	48000	18	8	1	0	9	65056	0.403124	1
KLF10	528975	178	42	76864	16576	47808	2	1	2	6	45	1138592	0.403208	1
PYGO1	306625	405	-9	67808	13344	27264	1	0	0	2	2	345184	0.403293	1
EIF2S1	484235	291	32	53504	8896	93376	2	0	6	5	28	887904	0.403299	1
TRAT1	107009	961	-15	32416	4768	92800	1	0	2	13	40	2215456	0.403552	1
RFWD2	66809	929	-3	124224	21184	288768	4	3	3	14	54	2336800	0.403822	1
CCNG2	421623	562	33	58784	9120	84800	3	0	0	0	0	93920	0.40395	1
TMX2	922344	354	11	49152	9792	138624	1	2	2	8	19	789184	0.403957	1
PTPN1	621979	153	51	73984	12032	118016	2	0	2	1	4	308032	0.404709	1
CNPY2	2869106	184	52	30720	5696	96384	1	0	2	19	82	3288800	0.404827	1
FUT2	1616265	190	38	53984	12320	15488	2	1	0	50	230	6409024	0.405082	1
APAF1	488214	461	11	211872	34592	352384	11	1	5	0	6	386976	0.405268	1
TMEFF1	238688	591	-11	64064	11392	120640	2	0	1	5	15	1019200	0.405501	1
MAGEB3	74310	NaN	16	56608	10272	4608	3	0	0	50	224	6542176	0.405722	1
GRASP	468067	234	41	61216	16736	71552	5	2	2	2	7	203552	0.40589	1
MPV17	1245306	182	52	29312	6464	83968	1	0	1	5	13	845056	0.406629	1
PANX1	367552	774	-16	69888	13120	52928	5	0	3	31	106	3066752	0.406951	1
FGF10	107231	886	-39	34400	6240	27392	1	0	1	35	110	2832224	0.407133	1
SLC6A5	148079	842	1	129184	27872	233600	7	2	0	2	15	744640	0.407323	1
YIPF7	62950	1034	-6	46624	8864	20992	3	0	0	21	85	3073856	0.407666	1
NDUFA6	1321127	363	65	25312	5088	50240	1	0	0	4	5	419872	0.407708	1
AMN	758150	286	50	70624	19488	32832	2	0	2	6	10	521952	0.40772	1
RORA	231490	883	13	114304	19584	196416	4	0	0	0	0	216000	0.407853	1
OR4K13	383274	768	-37	47872	10560	5056	3	1	0	6	31	589344	0.408125	1
PWP1	122461	805	19	85664	14432	176768	3	0	1	0	1	191200	0.408135	1
BSDC1	1529661	216	41	73696	15008	103232	2	0	0	4	7	719584	0.408206	1
APOH	135537	178	-23	58016	10400	105152	4	0	4	12	32	1189120	0.408233	1
ZNF705A	172474	438	26	51232	7712	75456	12	3	3	0	6	83168	0.408408	1
MAGT1	549266	NaN	20	60992	12096	125056	4	0	3	5	26	808672	0.408721	1
MPEG1	542222	686	9	113248	24416	12480	6	0	0	9	30	1315680	0.408773	1
TRIM64B	NaN	NaN	NaN	74848	12832	0	3	0	0	50	475	14064768	0.408774	1
SUSD3	504920	448	61	40448	9856	39104	2	0	1	19	73	2417856	0.408858	1
OTOP1	178901	584	34	96704	22400	55936	8	6	5	0	11	78336	0.409058	1
FAM200A	1460222	332	56	95808	14656	6912	5	1	0	9	17	1105568	0.409086	1
VWC2L	52906	1018	-1	37888	5696	52608	1	0	0	15	32	1996512	0.409154	1
HRASLS5	887496	459	31	46368	8672	102080	3	0	2	2	10	273504	0.409248	1
ITGB5	330119	254	40	132672	24512	189632	4	3	2	3	11	627744	0.40932	1
CA14	1213150	197	38	56576	10880	130496	1	1	2	6	10	561568	0.409386	1
PLD1	180676	440	23	181984	31072	372032	9	3	6	1	10	514848	0.409399	1
SLC22A8	2447828	398	48	87200	19872	107648	3	2	3	10	42	1424864	0.409574	1
LGI1	488719	532	4	93152	15776	97408	4	2	0	21	89	3380256	0.409631	1
CISD2	373094	471	33	23264	3360	31488	3	4	1	4	13	186880	0.409836	1
STK31	367849	441	14	175584	26400	345920	8	0	8	2	12	531552	0.410052	1
KBTBD12	727461	390	49	103552	17408	43776	4	0	1	6	33	921760	0.410279	1
GRIN3A	111816	1063	-27	179552	36768	121856	11	4	0	5	24	868096	0.410374	1
CST3	189028	819	-21	23424	5440	18560	1	0	0	16	54	1695296	0.410559	1
PMP2	191177	595	1	22688	3744	50432	1	0	1	12	44	1691584	0.410701	1
C17orf66	620019	235	8	96352	16864	229184	4	1	3	1	6	445120	0.410938	1
HELT	335039	582	29	51456	12224	23552	2	0	0	1	5	250112	0.410949	1
AIF1	2517285	220	35	36256	6496	49728	2	0	3	7	13	473920	0.411037	1
OR52E8	203856	922	-5	49824	11104	6400	2	0	0	50	124	4945248	0.411255	1
CD69	226318	648	33	34304	5248	66688	1	0	1	10	11	895456	0.411619	1
DLGAP1	368461	215	24	161088	32640	205184	6	6	3	3	13	536544	0.411685	1
AGFG2	1651125	242	60	76288	19072	152448	2	1	4	4	13	701120	0.411847	1
SLC30A4	207518	299	10	70304	13792	84672	4	1	1	49	165	6032704	0.411867	1
IRAK4	132735	558	-16	78208	13120	98880	2	1	1	7	8	783264	0.41187	1
C22orf26	NaN	NaN	NaN	20064	7008	0	1	0	0	50	475	14058944	0.411894	1
STAT6	2122802	172	52	139104	29088	217536	6	4	2	7	18	684224	0.411938	1
CACNG2	1202913	359	42	52160	10816	49280	1	1	0	21	62	2143136	0.411986	1
SH3D19	211734	335	23	128192	27264	178944	5	0	0	0	0	206208	0.412041	1
TRAF3IP1	295666	345	32	117120	19840	181440	4	2	6	8	29	954656	0.412084	1
DKK2	48475	1014	-18	42592	8096	53888	2	0	0	15	53	1888576	0.412086	1
B3GALNT2	536528	350	16	83360	15648	179776	4	0	1	0	1	195424	0.4122	1
CNGB3	191008	1171	2	135680	24320	410816	3	0	1	0	1	435136	0.412243	1
IL18BP	747702	311	59	34112	6848	78400	3	0	5	0	5	85248	0.412358	1
TMEM158	NaN	NaN	NaN	43200	14592	0	2	0	0	50	475	14066528	0.41246	1
TRAPPC2	135235	NaN	48	30720	4416	38080	2	2	1	18	67	2179072	0.412544	1
MATN3	501661	150	25	79072	16352	62272	3	1	2	10	30	1327008	0.412561	1
KRTAP4-3	996799	468	-7	32864	4768	10176	7	1	0	4	4	87648	0.412584	1
ADK	622159	598	40	62880	10528	248832	3	0	3	0	3	259360	0.412839	1
FUT1	1635420	190	44	56800	13728	42880	2	0	0	14	30	1502400	0.413099	1
ZNF564	2026532	472	-13	93184	13952	44160	4	3	0	7	30	765248	0.413283	1
RBM38	181292	604	9	25248	6304	32064	1	0	1	13	68	2619328	0.413316	1
EZH1	1740597	177	36	127424	21056	280000	3	1	2	2	12	716064	0.413525	1
NTAN1	564013	463	22	52128	10016	124480	6	2	4	1	13	339456	0.413616	1
LRP10	1177534	225	34	109760	28864	76992	3	4	1	13	53	1451968	0.413706	1
THOC7	153669	826	-6	36032	5120	81088	2	1	0	5	15	587168	0.413806	1
TAS2R38	198115	856	-6	53088	11296	11968	2	0	1	41	153	6283808	0.414008	1
CBR3	261889	232	56	45280	8736	25792	2	1	0	30	131	4646272	0.414059	1
MTM1	287123	NaN	16	102080	17472	151104	3	0	4	6	22	976864	0.414148	1
MYCBP	524940	458	24	18400	2720	44416	1	0	0	6	16	622848	0.414332	1
PTPN12	306142	489	24	131264	23168	189440	5	0	0	0	0	212608	0.414341	1
TPPP	683895	411	28	35232	7776	25600	2	0	2	2	11	433664	0.414375	1
MAMSTR	1635420	190	44	64256	17920	60608	1	0	3	8	19	1043360	0.41443	1
PGLYRP2	524410	481	33	88416	23520	33216	7	1	2	17	145	3415360	0.414628	1
OR10C1	404210	854	21	47232	12800	6208	2	0	0	50	149	6231968	0.414659	1
PRDM14	268840	727	10	94272	17344	82432	2	1	0	11	12	1252512	0.414828	1
HTR2C	23811	NaN	-5	73792	15360	186816	3	0	3	3	11	886112	0.414895	1
MEF2C	98604	1192	32	85824	16576	79168	2	1	2	21	99	3798560	0.415351	1
C17orf82	292199	414	-9	36448	11936	6016	2	0	0	50	228	7354784	0.415403	1
CXorf38	467563	NaN	63	53280	9760	55424	1	0	0	8	20	876640	0.415573	1
L3MBTL2	1301913	179	53	119424	22336	165248	5	1	2	1	4	346816	0.415664	1
C5orf28	497364	369	1	34496	7488	24320	1	0	0	12	81	2117824	0.4158	1
UBD	403531	798	18	26848	5280	31552	2	1	2	7	18	474784	0.415803	1
UFC1	728669	234	37	28480	5056	90880	1	0	2	13	49	2278400	0.415903	1
PHF3	256893	371	24	339872	55520	167552	9	5	2	5	20	822688	0.416081	1
MLN	1565139	428	28	19584	3712	53696	2	0	0	1	5	151360	0.416173	1
HPS4	163136	553	-46	115968	24768	173504	5	1	6	5	20	825376	0.416322	1
SLC16A14	377632	648	26	82112	17024	51776	3	0	1	12	69	3066880	0.416324	1
TBL2	955146	171	48	72544	15008	77056	5	1	4	4	19	518848	0.416368	1
C17orf58	854444	293	-12	22816	4640	23744	1	0	1	50	162	5672960	0.416882	1
ABCE1	189309	1139	32	102496	17248	175104	4	0	2	4	35	1577504	0.41704	1
HMGN3	233858	624	0	17504	2976	98880	1	0	2	10	61	1771392	0.417044	1
HIST1H2BK	227588	622	29	20320	4448	40768	1	0	0	5	6	296928	0.417127	1
MAGEB6	34143	NaN	-38	64768	13824	16000	1	0	0	5	1	649920	0.417238	1
CCDC93	195266	578	-2	109632	17600	301440	11	3	8	2	12	450048	0.417719	1
CPPED1	75434	797	-3	51840	9408	26880	2	0	2	1	9	361280	0.417898	1
PRSS48	203766	298	16	52800	11264	72128	4	0	1	17	33	1325376	0.417983	1
RAD50	715524	320	48	226944	31296	266752	5	0	1	1	2	375200	0.418018	1
IRAK1BP1	198307	832	-13	42112	8768	38272	1	0	2	6	20	787968	0.41805	1
PKP1	758588	193	23	123744	23456	144960	5	3	3	14	67	2125024	0.418332	1
GKAP1	468451	384	5	64032	9248	126720	4	1	2	37	134	5468960	0.418712	1
FABP9	191177	595	1	22784	3456	51968	1	0	0	12	44	1691584	0.418745	1
SAA1	601955	371	17	20544	3840	33984	3	2	1	3	7	163616	0.418855	1
PON2	137217	333	-1	58976	11232	95872	3	0	4	23	77	3431552	0.419109	1
ACE2	179295	NaN	32	136800	22368	273920	3	2	1	3	5	535328	0.419239	1
TES	445405	363	-9	72192	10368	100352	2	1	4	7	28	1011040	0.419303	1
DMRTA2	147973	639	-7	52320	16288	0	2	0	0	50	190	8161280	0.419435	1
ECSCR	806824	NaN	41	12224	2752	12992	1	1	0	16	96	1495680	0.419443	1
RTP4	377182	466	33	40320	7488	17024	3	1	0	23	94	2877088	0.419514	1
C16orf93	1632278	158	61	49760	8928	115840	1	0	0	3	12	1072320	0.419593	1
TGM5	825765	415	44	119776	21856	193664	5	0	6	7	20	1194816	0.419674	1
TFPI	50680	404	-4	60128	8672	76288	1	0	2	11	47	1872224	0.419692	1
PRRG1	81601	NaN	3	40416	7520	34944	2	0	0	3	81	2721920	0.419918	1
ZP1	794900	522	47	102144	23616	116928	4	0	1	2	2	212704	0.420304	1
KIF3A	717412	356	59	118912	19584	197312	6	1	1	1	3	282080	0.420309	1
GFPT1	481090	144	17	115168	20384	242304	5	3	6	17	42	1966656	0.420378	1
ENO1	800628	171	28	72224	14112	148096	1	0	0	1	3	421472	0.420449	1
GPR107	622734	222	29	101120	19136	208832	4	1	4	2	9	609920	0.420593	1
ZNF513	1244404	179	39	84672	20160	89408	4	0	2	10	45	2088288	0.420609	1
ZNF488	117080	445	21	52064	13408	14144	1	1	0	50	181	5889056	0.420625	1
KCNC2	175202	822	-31	104288	23904	71936	2	0	2	5	21	859680	0.420759	1
RHBDD1	221611	573	11	52864	9344	90688	2	0	2	18	54	2328064	0.42081	1
RGPD3	NaN	NaN	NaN	292544	50944	179520	10	1	0	0	1	230464	0.420871	1
OR52B6	128694	895	9	52288	12096	8128	2	1	0	29	83	3453248	0.421121	1
SERINC1	140855	973	-19	75488	14112	98496	3	0	0	3	20	938208	0.421198	1
TFAM	152882	326	-7	42144	6816	77888	2	0	4	7	21	794944	0.421384	1
SCGB2A2	3058870	450	42	16448	2240	47424	1	0	0	4	9	345952	0.421389	1
FOXL1	47545	445	10	52256	14176	9536	2	1	0	7	14	767680	0.421927	1
SYNGR4	1478750	217	36	37856	8160	76736	2	0	1	22	167	5151744	0.422162	1
OR5B2	475497	835	-29	49920	9856	8832	4	1	0	23	93	2124032	0.422172	1
OR6K3	175690	966	2	50496	10048	8256	4	2	0	4	15	427008	0.422287	1
CALCRL	61297	453	1	79456	12320	111104	3	1	2	18	26	1664224	0.422532	1
CDK5R1	636808	587	14	48000	11136	6400	3	0	0	46	174	5805760	0.422535	1
DIS3	257535	685	2	164672	29184	203200	6	3	2	2	7	450400	0.422646	1
[truncated: 16,864 more rows]
