# Supplementary material for: Germline VWF/MPRIP and somatoplasm FGA variants synergically confer susceptibility to non-traumatic osteonecrosis of the femoral head
Source: Sci Rep. 2023 Feb 22;13:3112. doi: 10.1038/s41598-023-30260-4 (PMC9946931; doi:10.1038/s41598-023-30260-4)
Supplement: Supplementary file 5 — Supplementary Information 5. [file 41598_2023_30260_MOESM5_ESM.xls]

## Sheet: Supplementary Table S4 
Supplementary Table S4 The reads and depth of sequencing
Sample	RawData(Mb)	MappedData(Mb)	FractionofMappedData	PairedReads	MappedReads	FractionofMappedReads	Averagedepth(rmdup)	Coverage(>0x)	Coverage(>=30x)
case tissue 1	7255.99	7194.76	0.9916	96041958	95250024	0.9912	56.26	0.997	0.8881
case tissue 2	5134.06	5093.72	0.9921	67954442	67443532	0.9916	43.33	0.9988	0.7739
case tissue 3	6443.49	6370.71	0.9887	85048528	84366291	0.985	51	0.999	0.8417
case tissue 4	6223.81	6179.31	0.9929	82388102	81811090	0.9926	53.31	0.9992	0.8349
case tissue 5	6426.47	6365.25	0.9905	85025336	84292182	0.9893	53.32	0.9991	0.8568
case tissue 6	10301.1	10203.3	0.9905	136361578	135091259	0.9902	72.92	0.9994	0.9423
case tissue 7	7352.15	7289.96	0.9915	97315790	96513632	0.9913	59.86	0.9993	0.8844
case tissue 8	7572.66	7507.11	0.9913	100238868	99381258	0.9911	61.49	0.9994	0.8902
case tissue 9	8416.62	8345.66	0.9916	111391238	110468486	0.9913	66.22	0.9971	0.8758
case tissue 10	7974.97	7895.47	0.99	105416242	104562051	0.9879	67.54	0.9971	0.904
case tissue 11	5840.28	5790.37	0.9915	77313868	76663489	0.9912	44.78	0.9992	0.8326
case tissue 12	8074.5	7998.44	0.9906	106887304	105895982	0.9903	61.57	0.9992	0.91
case tissue 13	7087.32	7029.12	0.9918	93813420	93055855	0.9916	57.88	0.9992	0.8816
case tissue 15	6803.18	6747.07	0.9918	90051786	89321971	0.9915	58.55	0.9992	0.8717
case tissue 16	6897.18	6829.75	0.9902	91292886	90419362	0.9899	58.22	0.9973	0.8818
case tissue 17	4677.39	4629.22	0.9897	61893162	61288289	0.9889	32.23	0.999	0.7084
case tissue 18	6358.66	6295.45	0.9901	84165588	83354640	0.9895	41.53	0.9993	0.8101
case tissue 19	5785.59	5735.79	0.9914	76590064	75937378	0.9912	49.03	0.9988	0.8106
case tissue 20	5862.12	5789.8	0.9877	77550024	76665395	0.9863	38.89	0.9992	0.7767
case tissue 21	6885.45	6740.14	0.9789	90759038	89661617	0.9691	41.61	0.9987	0.8441
case tissue 22	6264.67	6207.26	0.9908	82932004	82181574	0.9906	53.29	0.9994	0.8501
case tissue 23	6057.9	5995.02	0.9896	80197112	79379562	0.9892	48.71	0.9989	0.8392
case tissue 25	8366.65	8213.46	0.9817	110711038	108783977	0.9793	34.43	0.9993	0.8952
case tissue 26	8283.57	8226.13	0.9931	109295322	108920020	0.9892	74.15	0.9991	0.896
case tissue 27	8555.38	8525.58	0.9965	113238598	112866620	0.9963	75.78	0.9969	0.9073
case tissue 28	8416.78	8381.75	0.9958	111378450	110976262	0.9952	75.46	0.9968	0.9014
case tissue 29	7157.2	7103.06	0.9924	94737354	94058405	0.992	60.85	0.9992	0.878
case tissue 30	6353.2	6278.87	0.9883	83878852	83182663	0.9844	44.5	0.9993	0.8283
case tissue 31	7872.37	7802.5	0.9911	104175994	103308223	0.9905	71.76	0.9993	0.9007
case tissue 32	6132.29	6083.23	0.992	81156990	80537696	0.9915	53.17	0.9992	0.8365
case tissue 33	5581.6	5513.58	0.9878	73744072	73039587	0.9848	42.6	0.9969	0.7864
case tissue 34	7130.3	6991.68	0.9806	93940878	92722551	0.9732	39.64	0.9991	0.8561
case blood 1	6153.09	6113.26	0.9935	81468066	80949514	0.9933	50.85	0.9967	0.8139
case blood 2	6043.54	6008.56	0.9942	80018926	79567507	0.9939	41.79	0.9988	0.6841
case blood 3	6034.47	6006.55	0.9954	79894556	79533775	0.9952	53.37	0.9991	0.8058
case blood 4	6157.41	6124.03	0.9946	81524178	81091582	0.9944	51.51	0.999	0.7944
case blood 5	7080.27	7043.33	0.9948	93736036	93256700	0.9946	64.14	0.9993	0.8652
case blood 6	6372.53	6333.86	0.9939	84372664	83869693	0.9937	54.29	0.9989	0.8222
case blood 7	6436.66	6416.7	0.9969	85206978	84954814	0.9967	52.08	0.9991	0.803
case blood 8	6402.02	6365.36	0.9943	84760156	84284621	0.9941	54.56	0.9991	0.8189
case blood 9	6449.13	6416.14	0.9949	85386576	84961435	0.9946	49.33	0.9967	0.7818
case blood 10	6478.19	6439.61	0.994	85769942	85269012	0.9939	55.63	0.9969	0.8275
case blood 11	6329.15	6293.81	0.9944	83798142	83339306	0.9942	52.95	0.9993	0.8225
case blood 12	5892.14	5858.35	0.9943	78008260	77569853	0.9941	47.96	0.9988	0.7621
case blood 13	5525.57	5495.97	0.9946	73155830	72772124	0.9945	44.77	0.9988	0.7343
case blood 15	6339.91	6320.13	0.9969	83927158	83676938	0.9967	50.43	0.999	0.7911
case blood 16	6986.88	6949	0.9946	92500448	92008840	0.9944	62.27	0.9969	0.8629
case blood 17	6261.5	6232.25	0.9953	82899990	82523204	0.9951	52.6	0.9991	0.7985
case blood 18	5938.27	5904.65	0.9943	78616618	78180995	0.9942	49.94	0.9991	0.7825
case blood 19	6364.84	6333.41	0.9951	84268068	83861950	0.9949	54.03	0.9987	0.8212
case blood 20	6751.29	6721.35	0.9956	89380468	88994150	0.9954	60.81	0.9992	0.8496
case blood 21	7239.02	7199.67	0.9946	95836818	95325589	0.9944	64.71	0.9991	0.8735
case blood 22	6082.46	6064.53	0.9971	80518898	80292772	0.9969	49.01	0.9991	0.7878
case blood 23	6614.6	6581.76	0.995	87568066	87144281	0.9948	56.67	0.9991	0.8337
case blood 25	6323.55	6304.87	0.997	83710194	83474526	0.9969	50.85	0.9968	0.8029
case blood 26	6835.4	6815.48	0.9971	90489910	90237848	0.9969	54.58	0.9992	0.8239
case blood 27	6518.35	6485.48	0.995	86279234	85862764	0.9947	50.02	0.9971	0.737
case blood 28	7109.29	7086.7	0.9968	94114496	93828234	0.9966	58.3	0.9992	0.8459
case blood 29	6910.06	6884.17	0.9963	91472422	91141915	0.9961	56.07	0.9991	0.8298
case blood 30	7591.47	7547.6	0.9942	100504498	99934189	0.9941	67.55	0.9993	0.8855
case blood 31	5463.61	5435.3	0.9948	72336022	71969509	0.9946	45.54	0.9988	0.7415
case blood 32	5824.23	5794.29	0.9949	77110170	76722894	0.9947	49.31	0.999	0.7766
case blood 33	5999.51	5975.05	0.9959	79423726	79110800	0.9957	47.19	0.9992	0.7663
case blood 34	7124.26	7096.7	0.9961	94311262	93959322	0.9959	58.78	0.9991	0.8482
normal blood 1	7724.91	7688.31	0.9953	102258698	101781432	0.9952	70.1	0.9992	0.8939
normal blood 2	7379.21	7346.03	0.9955	97682708	97250563	0.9954	66.17	0.9968	0.8841
normal blood 3	7708.72	7676.59	0.9958	102045668	101627420	0.9957	70.01	0.9992	0.8972
normal blood 4	7574.79	7541.45	0.9956	100272362	99838389	0.9955	68.89	0.9992	0.8899
normal blood 5	7986.12	7946.18	0.995	105718098	105196864	0.9949	71.95	0.997	0.9015
normal blood 6	7305.12	7274.67	0.9958	96703438	96307605	0.9957	65.44	0.9991	0.8797
normal blood 7	8040.9	8006.99	0.9958	106443222	106002598	0.9957	70.87	0.997	0.9097
normal blood 8	7545.74	7513.68	0.9958	99890426	99471569	0.9956	65.15	0.997	0.891
normal blood 9	7289.27	7253.77	0.9951	96492610	96029370	0.995	65.72	0.9969	0.8828
normal blood 10	8140.51	8105.7	0.9957	107763002	107309976	0.9956	73.08	0.9972	0.9087
normal blood 11	7652.35	7590.28	0.9919	101295074	100482965	0.9917	53.74	0.9969	0.8813
normal blood 12	8637.51	8597.13	0.9953	114327364	113802371	0.9952	74.88	0.9992	0.9212
normal blood 13	9305.87	9265.06	0.9956	123173610	122643998	0.9955	81.35	0.9972	0.9312
normal blood 14	8872.08	8834.78	0.9958	117433352	116949758	0.9957	76.88	0.9969	0.9266
normal blood 15	8539.32	8497.89	0.9951	113029312	112490496	0.995	76.19	0.9969	0.9186
normal blood 16	9332.17	9294.75	0.996	123523948	123039230	0.9959	81.71	0.997	0.9316
normal blood 17	8578.44	8545.7	0.9962	113545242	113121677	0.9961	75.81	0.997	0.9218
normal blood 18	6777.95	6750.25	0.9959	89714762	89355254	0.9958	61.77	0.9991	0.8651
normal blood 19	6927.69	6898.41	0.9958	91699916	91319634	0.9957	64.29	0.9991	0.873
normal blood 20	8857.36	8821.11	0.9959	117237662	116766934	0.9958	77.76	0.997	0.9282
normal blood 21	8339.41	8294.88	0.9947	110381840	109800595	0.9945	75.69	0.997	0.9058
normal blood 22	8434.64	8382.52	0.9938	111640688	110959117	0.9937	71.23	0.9994	0.9088
normal blood 23	8272.74	8223.07	0.994	109494718	108844737	0.9938	70.79	0.9993	0.8977
normal blood 24	8291.78	8246.38	0.9945	109749578	109158432	0.9944	70.08	0.9992	0.9074
normal blood 25	8664.44	8613.11	0.9941	114683442	114009575	0.9939	73.74	0.997	0.9084
normal blood 26	7460.15	7414.56	0.9939	98746850	98146064	0.9937	63.46	0.9969	0.8751
normal blood 27	8246.22	8199.44	0.9943	109148104	108536006	0.9941	71.31	0.997	0.901
normal blood 28	7760.25	7718.77	0.9947	102716626	102173254	0.9945	66.99	0.9969	0.8768
normal blood 29	7611.3	7571.77	0.9948	100744952	100228471	0.9947	65.25	0.9991	0.8781
normal blood 30	8168.67	8119.84	0.994	108117434	107478236	0.9939	71	0.9969	0.8919
