# Supplementary material for: Germline VWF/MPRIP and somatoplasm FGA variants synergically confer susceptibility to non-traumatic osteonecrosis of the femoral head
Source: Sci Rep. 2023 Feb 22;13:3112. doi: 10.1038/s41598-023-30260-4 (PMC9946931; doi:10.1038/s41598-023-30260-4)
Supplement: Supplementary file 6 — Supplementary Information 6. [file 41598_2023_30260_MOESM6_ESM.xlsx]

## Sheet: VWF
Supplementary Table S5 Information of VWF gene mutation sites
Sample	Gene	GT:DP	Chr	Start	End	Ref	Alt	Func.refGene	Variant_Type	AAChange.refGene	cytoBand	avsnp147
Case_blood1	VWF	0/1:70	12	6172202	6172202	T	C	exonic	nonsynonymous SNV	VWF:NM_000552:exon13:c.A1451G:p.H484R	12p13.31	rs1800378
Case_blood2	VWF	1/1:36	12	6172202	6172202	T	C	exonic	nonsynonymous SNV	VWF:NM_000552:exon13:c.A1451G:p.H484R	12p13.31	rs1800378
Case_blood3	VWF	1/1:52	12	6172202	6172202	T	C	exonic	nonsynonymous SNV	VWF:NM_000552:exon13:c.A1451G:p.H484R	12p13.31	rs1800378
Case_blood4	VWF	0/1:64	12	6172202	6172202	T	C	exonic	nonsynonymous SNV	VWF:NM_000552:exon13:c.A1451G:p.H484R	12p13.31	rs1800378
Case_blood5	VWF	1/1:48	12	6172202	6172202	T	C	exonic	nonsynonymous SNV	VWF:NM_000552:exon13:c.A1451G:p.H484R	12p13.31	rs1800378
Case_blood6	VWF	0/1:82	12	6172202	6172202	T	C	exonic	nonsynonymous SNV	VWF:NM_000552:exon13:c.A1451G:p.H484R	12p13.31	rs1800378
Case_blood7	VWF	1/1:78	12	6172202	6172202	T	C	exonic	nonsynonymous SNV	VWF:NM_000552:exon13:c.A1451G:p.H484R	12p13.31	rs1800378
Case_blood8	VWF	0/1:70	12	6172202	6172202	T	C	exonic	nonsynonymous SNV	VWF:NM_000552:exon13:c.A1451G:p.H484R	12p13.31	rs1800378
Case_blood9	VWF	0/1:57	12	6172202	6172202	T	C	exonic	nonsynonymous SNV	VWF:NM_000552:exon13:c.A1451G:p.H484R	12p13.31	rs1800378
Case_blood10	VWF	1/1:71	12	6172202	6172202	T	C	exonic	nonsynonymous SNV	VWF:NM_000552:exon13:c.A1451G:p.H484R	12p13.31	rs1800378
Case_blood11	VWF	1/1:51	12	6172202	6172202	T	C	exonic	nonsynonymous SNV	VWF:NM_000552:exon13:c.A1451G:p.H484R	12p13.31	rs1800378
Case_blood12	VWF	1/1:80	12	6172202	6172202	T	C	exonic	nonsynonymous SNV	VWF:NM_000552:exon13:c.A1451G:p.H484R	12p13.31	rs1800378
Case_blood13	VWF	1/1:71	12	6172202	6172202	T	C	exonic	nonsynonymous SNV	VWF:NM_000552:exon13:c.A1451G:p.H484R	12p13.31	rs1800378
Case_blood15	VWF	1/1:81	12	6172202	6172202	T	C	exonic	nonsynonymous SNV	VWF:NM_000552:exon13:c.A1451G:p.H484R	12p13.31	rs1800378
Case_blood16	VWF	1/1:67	12	6172202	6172202	T	C	exonic	nonsynonymous SNV	VWF:NM_000552:exon13:c.A1451G:p.H484R	12p13.31	rs1800378
Case_blood17	VWF	1/1:26	12	6172202	6172202	T	C	exonic	nonsynonymous SNV	VWF:NM_000552:exon13:c.A1451G:p.H484R	12p13.31	rs1800378
Case_blood18	VWF	1/1:45	12	6172202	6172202	T	C	exonic	nonsynonymous SNV	VWF:NM_000552:exon13:c.A1451G:p.H484R	12p13.31	rs1800378
Case_blood19	VWF	1/1:55	12	6172202	6172202	T	C	exonic	nonsynonymous SNV	VWF:NM_000552:exon13:c.A1451G:p.H484R	12p13.31	rs1800378
Case_blood20	VWF	1/1:41	12	6172202	6172202	T	C	exonic	nonsynonymous SNV	VWF:NM_000552:exon13:c.A1451G:p.H484R	12p13.31	rs1800378
Case_blood22	VWF	1/1:54	12	6172202	6172202	T	C	exonic	nonsynonymous SNV	VWF:NM_000552:exon13:c.A1451G:p.H484R	12p13.31	rs1800378
Case_blood23	VWF	1/1:45	12	6172202	6172202	T	C	exonic	nonsynonymous SNV	VWF:NM_000552:exon13:c.A1451G:p.H484R	12p13.31	rs1800378
Case_blood25	VWF	1/1:37	12	6172202	6172202	T	C	exonic	nonsynonymous SNV	VWF:NM_000552:exon13:c.A1451G:p.H484R	12p13.31	rs1800378
Case_blood26	VWF	1/1:61	12	6172202	6172202	T	C	exonic	nonsynonymous SNV	VWF:NM_000552:exon13:c.A1451G:p.H484R	12p13.31	rs1800378
Case_blood27	VWF	1/1:58	12	6172202	6172202	T	C	exonic	nonsynonymous SNV	VWF:NM_000552:exon13:c.A1451G:p.H484R	12p13.31	rs1800378
Case_blood28	VWF	0/1:82	12	6172202	6172202	T	C	exonic	nonsynonymous SNV	VWF:NM_000552:exon13:c.A1451G:p.H484R	12p13.31	rs1800378
Case_blood29	VWF	1/1:56	12	6172202	6172202	T	C	exonic	nonsynonymous SNV	VWF:NM_000552:exon13:c.A1451G:p.H484R	12p13.31	rs1800378
Case_blood30	VWF	1/1:53	12	6172202	6172202	T	C	exonic	nonsynonymous SNV	VWF:NM_000552:exon13:c.A1451G:p.H484R	12p13.31	rs1800378
Case_blood31	VWF	1/1:62	12	6172202	6172202	T	C	exonic	nonsynonymous SNV	VWF:NM_000552:exon13:c.A1451G:p.H484R	12p13.31	rs1800378
Case_blood32	VWF	1/1:47	12	6172202	6172202	T	C	exonic	nonsynonymous SNV	VWF:NM_000552:exon13:c.A1451G:p.H484R	12p13.31	rs1800378
Case_blood33	VWF	1/1:68	12	6172202	6172202	T	C	exonic	nonsynonymous SNV	VWF:NM_000552:exon13:c.A1451G:p.H484R	12p13.31	rs1800378

## Sheet: MPRIP
	Supplementary Table S5 Information of MPRIP gene mutation sites
Sample	Gene	GT:DP	Chr	Start	End	Ref	Alt	Func.refGene	Variant_Type	AAChange.refGene	avsnp147
Case_blood17	MPRIP	3/1:47	17	17039562	17039579	CAGCAGCAGCAGCAGCAG	CAGCAGCAGCAGCAG,CAGCAGCAGCAG,CAGCAG	exonic	nonframeshift deletion	MPRIP:NM_001364716:exon6:c.630_641del:p.S218_S221del,MPRIP:NM_015134:exon6:c.534_545del:p.S186_S189del,MPRIP:NM_201274:exon6:c.534_545del:p.S186_S189del	rs781578375
Case_blood2	MPRIP	2/1:68	17	17039562	17039579	CAGCAGCAGCAGCAGCAG	CAGCAGCAGCAGCAG,CAGCAGCAGCAG,CAGCAG	exonic	nonframeshift deletion	MPRIP:NM_001364716:exon6:c.630_635del:p.S220_S221del,MPRIP:NM_015134:exon6:c.534_539del:p.S188_S189del,MPRIP:NM_201274:exon6:c.534_539del:p.S188_S189del	rs781578375
Case_blood6	MPRIP	2/1:90	17	17039562	17039579	CAGCAGCAGCAGCAGCAG	CAGCAGCAGCAGCAG,CAGCAGCAGCAG,CAGCAG	exonic	nonframeshift deletion	MPRIP:NM_001364716:exon6:c.630_635del:p.S220_S221del,MPRIP:NM_015134:exon6:c.534_539del:p.S188_S189del,MPRIP:NM_201274:exon6:c.534_539del:p.S188_S189del	rs781578375
Case_blood7	MPRIP	2/1:88	17	17039562	17039579	CAGCAGCAGCAGCAGCAG	CAGCAGCAGCAGCAG,CAGCAGCAGCAG,CAGCAG	exonic	nonframeshift deletion	MPRIP:NM_001364716:exon6:c.630_635del:p.S220_S221del,MPRIP:NM_015134:exon6:c.534_539del:p.S188_S189del,MPRIP:NM_201274:exon6:c.534_539del:p.S188_S189del	rs781578375
Case_blood8	MPRIP	2/1:80	17	17039562	17039579	CAGCAGCAGCAGCAGCAG	CAGCAGCAGCAGCAG,CAGCAGCAGCAG,CAGCAG	exonic	nonframeshift deletion	MPRIP:NM_001364716:exon6:c.630_635del:p.S220_S221del,MPRIP:NM_015134:exon6:c.534_539del:p.S188_S189del,MPRIP:NM_201274:exon6:c.534_539del:p.S188_S189del	rs781578375
Case_blood10	MPRIP	2/1:75	17	17039562	17039579	CAGCAGCAGCAGCAGCAG	CAGCAGCAGCAGCAG,CAGCAGCAGCAG,CAGCAG	exonic	nonframeshift deletion	MPRIP:NM_001364716:exon6:c.630_635del:p.S220_S221del,MPRIP:NM_015134:exon6:c.534_539del:p.S188_S189del,MPRIP:NM_201274:exon6:c.534_539del:p.S188_S189del	rs781578375
Case_blood13	MPRIP	2/1:68	17	17039562	17039579	CAGCAGCAGCAGCAGCAG	CAGCAGCAGCAGCAG,CAGCAGCAGCAG,CAGCAG	exonic	nonframeshift deletion	MPRIP:NM_001364716:exon6:c.630_635del:p.S220_S221del,MPRIP:NM_015134:exon6:c.534_539del:p.S188_S189del,MPRIP:NM_201274:exon6:c.534_539del:p.S188_S189del	rs781578375
Case_blood16	MPRIP	2/1:88	17	17039562	17039579	CAGCAGCAGCAGCAGCAG	CAGCAGCAGCAGCAG,CAGCAGCAGCAG,CAGCAG	exonic	nonframeshift deletion	MPRIP:NM_001364716:exon6:c.630_635del:p.S220_S221del,MPRIP:NM_015134:exon6:c.534_539del:p.S188_S189del,MPRIP:NM_201274:exon6:c.534_539del:p.S188_S189del	rs781578375
Case_blood19	MPRIP	2/1:64	17	17039562	17039579	CAGCAGCAGCAGCAGCAG	CAGCAGCAGCAGCAG,CAGCAGCAGCAG,CAGCAG	exonic	nonframeshift deletion	MPRIP:NM_001364716:exon6:c.630_635del:p.S220_S221del,MPRIP:NM_015134:exon6:c.534_539del:p.S188_S189del,MPRIP:NM_201274:exon6:c.534_539del:p.S188_S189del	rs781578375
Case_blood27	MPRIP	1/1:66	17	17039562	17039579	CAGCAGCAGCAGCAGCAG	CAGCAGCAGCAGCAG,CAGCAGCAGCAG,CAGCAG	exonic	nonframeshift deletion	MPRIP:NM_001364716:exon6:c.630_635del:p.S220_S221del,MPRIP:NM_015134:exon6:c.534_539del:p.S188_S189del,MPRIP:NM_201274:exon6:c.534_539del:p.S188_S189del	rs781578375

## Sheet: FGA
Supplementary Table S5 Information of FGA gene mutation sites
Sample	Gene	GT	DP	Chromosome	Start_Position	End_Position	Strand	Variant_Classification	Variant_Type	Reference_Allele	Tumor_Seq_Allele1	Tumor_Seq_Allele2	HGVSc	HGVSp	dbSNP_RS
Case_tissue10	FGA	0/1	330	4	155507561	155507677	+	In_Frame_Del	DEL	TCCAGAGCTCCCAGAGTTCCAGCTTCCAGTACTTCCAGGTCCAGAGCTCCCAGGTTTCCAGGTTGCAGTCCCTCCAGTCCCAGAGCTCCCAGGGTTTCGGTTTCCAGTACTTCCAGG	TCCAGAGCTCCCAGAGTTCCAGCTTCCAGTACTTCCAGGTCCAGAGCTCCCAGGTTTCCAGGTTGCAGTCCCTCCAGTCCCAGAGCTCCCAGGGTTTCGGTTTCCAGTACTTCCAGG	-	c.904_1020del	p.Pro302_Gly340del	novel
Case_tissue12	FGA	0/1	195	4	155507561	155507677	+	In_Frame_Del	DEL	TCCAGAGCTCCCAGAGTTCCAGCTTCCAGTACTTCCAGGTCCAGAGCTCCCAGGTTTCCAGGTTGCAGTCCCTCCAGTCCCAGAGCTCCCAGGGTTTCGGTTTCCAGTACTTCCAGG	TCCAGAGCTCCCAGAGTTCCAGCTTCCAGTACTTCCAGGTCCAGAGCTCCCAGGTTTCCAGGTTGCAGTCCCTCCAGTCCCAGAGCTCCCAGGGTTTCGGTTTCCAGTACTTCCAGG	-	c.904_1020del	p.Pro302_Gly340del	novel
Case_tissue15	FGA	0/1	337	4	155507561	155507677	+	In_Frame_Del	DEL	TCCAGAGCTCCCAGAGTTCCAGCTTCCAGTACTTCCAGGTCCAGAGCTCCCAGGTTTCCAGGTTGCAGTCCCTCCAGTCCCAGAGCTCCCAGGGTTTCGGTTTCCAGTACTTCCAGG	TCCAGAGCTCCCAGAGTTCCAGCTTCCAGTACTTCCAGGTCCAGAGCTCCCAGGTTTCCAGGTTGCAGTCCCTCCAGTCCCAGAGCTCCCAGGGTTTCGGTTTCCAGTACTTCCAGG	-	c.904_1020del	p.Pro302_Gly340del	novel
Case_tissue18	FGA	0/1	158	4	155507561	155507677	+	In_Frame_Del	DEL	TCCAGAGCTCCCAGAGTTCCAGCTTCCAGTACTTCCAGGTCCAGAGCTCCCAGGTTTCCAGGTTGCAGTCCCTCCAGTCCCAGAGCTCCCAGGGTTTCGGTTTCCAGTACTTCCAGG	TCCAGAGCTCCCAGAGTTCCAGCTTCCAGTACTTCCAGGTCCAGAGCTCCCAGGTTTCCAGGTTGCAGTCCCTCCAGTCCCAGAGCTCCCAGGGTTTCGGTTTCCAGTACTTCCAGG	-	c.904_1020del	p.Pro302_Gly340del	novel
Case_tissue20	FGA	0/1	224	4	155507561	155507677	+	In_Frame_Del	DEL	TCCAGAGCTCCCAGAGTTCCAGCTTCCAGTACTTCCAGGTCCAGAGCTCCCAGGTTTCCAGGTTGCAGTCCCTCCAGTCCCAGAGCTCCCAGGGTTTCGGTTTCCAGTACTTCCAGG	TCCAGAGCTCCCAGAGTTCCAGCTTCCAGTACTTCCAGGTCCAGAGCTCCCAGGTTTCCAGGTTGCAGTCCCTCCAGTCCCAGAGCTCCCAGGGTTTCGGTTTCCAGTACTTCCAGG	-	c.904_1020del	p.Pro302_Gly340del	novel
Case_tissue22	FGA	0/1	163	4	155507561	155507677	+	In_Frame_Del	DEL	TCCAGAGCTCCCAGAGTTCCAGCTTCCAGTACTTCCAGGTCCAGAGCTCCCAGGTTTCCAGGTTGCAGTCCCTCCAGTCCCAGAGCTCCCAGGGTTTCGGTTTCCAGTACTTCCAGG	TCCAGAGCTCCCAGAGTTCCAGCTTCCAGTACTTCCAGGTCCAGAGCTCCCAGGTTTCCAGGTTGCAGTCCCTCCAGTCCCAGAGCTCCCAGGGTTTCGGTTTCCAGTACTTCCAGG	-	c.904_1020del	p.Pro302_Gly340del	novel
Case_tissue2	FGA	0/1	210	4	155507561	155507677	+	In_Frame_Del	DEL	TCCAGAGCTCCCAGAGTTCCAGCTTCCAGTACTTCCAGGTCCAGAGCTCCCAGGTTTCCAGGTTGCAGTCCCTCCAGTCCCAGAGCTCCCAGGGTTTCGGTTTCCAGTACTTCCAGG	TCCAGAGCTCCCAGAGTTCCAGCTTCCAGTACTTCCAGGTCCAGAGCTCCCAGGTTTCCAGGTTGCAGTCCCTCCAGTCCCAGAGCTCCCAGGGTTTCGGTTTCCAGTACTTCCAGG	-	c.904_1020del	p.Pro302_Gly340del	novel
Case_tissue33	FGA	0/1	238	4	155507561	155507677	+	In_Frame_Del	DEL	TCCAGAGCTCCCAGAGTTCCAGCTTCCAGTACTTCCAGGTCCAGAGCTCCCAGGTTTCCAGGTTGCAGTCCCTCCAGTCCCAGAGCTCCCAGGGTTTCGGTTTCCAGTACTTCCAGG	TCCAGAGCTCCCAGAGTTCCAGCTTCCAGTACTTCCAGGTCCAGAGCTCCCAGGTTTCCAGGTTGCAGTCCCTCCAGTCCCAGAGCTCCCAGGGTTTCGGTTTCCAGTACTTCCAGG	-	c.904_1020del	p.Pro302_Gly340del	novel
Case_tissue3	FGA	0/1	199	4	155507561	155507677	+	In_Frame_Del	DEL	TCCAGAGCTCCCAGAGTTCCAGCTTCCAGTACTTCCAGGTCCAGAGCTCCCAGGTTTCCAGGTTGCAGTCCCTCCAGTCCCAGAGCTCCCAGGGTTTCGGTTTCCAGTACTTCCAGG	TCCAGAGCTCCCAGAGTTCCAGCTTCCAGTACTTCCAGGTCCAGAGCTCCCAGGTTTCCAGGTTGCAGTCCCTCCAGTCCCAGAGCTCCCAGGGTTTCGGTTTCCAGTACTTCCAGG	-	c.904_1020del	p.Pro302_Gly340del	novel
Case_tissue5	FGA	0/1	227	4	155507561	155507677	+	In_Frame_Del	DEL	TCCAGAGCTCCCAGAGTTCCAGCTTCCAGTACTTCCAGGTCCAGAGCTCCCAGGTTTCCAGGTTGCAGTCCCTCCAGTCCCAGAGCTCCCAGGGTTTCGGTTTCCAGTACTTCCAGG	TCCAGAGCTCCCAGAGTTCCAGCTTCCAGTACTTCCAGGTCCAGAGCTCCCAGGTTTCCAGGTTGCAGTCCCTCCAGTCCCAGAGCTCCCAGGGTTTCGGTTTCCAGTACTTCCAGG	-	c.904_1020del	p.Pro302_Gly340del	novel
Case_tissue6	FGA	0/1	351	4	155507561	155507677	+	In_Frame_Del	DEL	TCCAGAGCTCCCAGAGTTCCAGCTTCCAGTACTTCCAGGTCCAGAGCTCCCAGGTTTCCAGGTTGCAGTCCCTCCAGTCCCAGAGCTCCCAGGGTTTCGGTTTCCAGTACTTCCAGG	TCCAGAGCTCCCAGAGTTCCAGCTTCCAGTACTTCCAGGTCCAGAGCTCCCAGGTTTCCAGGTTGCAGTCCCTCCAGTCCCAGAGCTCCCAGGGTTTCGGTTTCCAGTACTTCCAGG	-	c.904_1020del	p.Pro302_Gly340del	novel
Case_tissue7	FGA	0/1	333	4	155507561	155507677	+	In_Frame_Del	DEL	TCCAGAGCTCCCAGAGTTCCAGCTTCCAGTACTTCCAGGTCCAGAGCTCCCAGGTTTCCAGGTTGCAGTCCCTCCAGTCCCAGAGCTCCCAGGGTTTCGGTTTCCAGTACTTCCAGG	TCCAGAGCTCCCAGAGTTCCAGCTTCCAGTACTTCCAGGTCCAGAGCTCCCAGGTTTCCAGGTTGCAGTCCCTCCAGTCCCAGAGCTCCCAGGGTTTCGGTTTCCAGTACTTCCAGG	-	c.904_1020del	p.Pro302_Gly340del	novel

## Sheet: Reported Gene
Supplementary Table S5 Information of reported gene mutation sites
Sample	Chr	Start	End	Ref	Alt	Func.refGene	Gene.refGene	GeneDetail.refGene	ExonicFunc.refGene	cytoBand	avsnp147	esp6500siv2_all	1000g2015aug_all	1000g2015aug_eas	ExAC_ALL	ExAC_AFR	ExAC_AMR	ExAC_EAS	ExAC_FIN	ExAC_NFE	ExAC_OTH	ExAC_SAS	SIFT_score	SIFT_pred	Polyphen2_HDIV_score	Polyphen2_HDIV_pred	Polyphen2_HVAR_score	Polyphen2_HVAR_pred	LRT_score	LRT_pred	MutationTaster_score	MutationTaster_pred	MutationAssessor_score	MutationAssessor_pred	FATHMM_score	FATHMM_pred	PROVEAN_score	PROVEAN_pred	VEST3_score	CADD_raw	CADD_phred	DANN_score	fathmm-MKL_coding_score	fathmm-MKL_coding_pred	MetaSVM_score	MetaSVM_pred	MetaLR_score	MetaLR_pred	integrated_fitCons_score
Case_blood22	12	48372075	48372075	G	A	exonic	COL2A1	.	nonsynonymous SNV	12q13.11	rs765898571	.	.	.	8.48e-06	9.96e-05	0	0	0	0	0	0	0.243	T	0.995	D	0.989	D	0	D	1	D	0.515	N	-3.21	D	-1.29	N	0.85	3.58	23.2	0.993	0.976	D	0.584	D	0.795	D	0.706
Case_blood25	12	48390390	48390390	C	T	exonic	COL2A1	.	nonsynonymous SNV	12q13.11	rs201817670	.	0.000399361	0.002	0.0002	0	8.64e-05	0.0024	0	0	0	0	0.13	T	0.003	B	0.002	B	0	D	0.999	D	1.545	L	-2.59	D	-0.85	N	0.23	2.92	21.9	0.984	0.891	D	-0.306	T	0.52	D	0.625
Case_blood4	12	48372421	48372421	G	T	exonic	COL2A1	.	nonsynonymous SNV	12q13.11	rs140740708	.	0.00219649	0.0089	0.0007	0	0	0.0096	0	0	0	0.0004	0.554	T	0	B	0.001	B	0.598	N	1	N	2.25	M	-4.08	D	-1.69	N	0.255	-0.304	0.651	0.22	0.212	N	-0.193	T	0.769	D	0.615
Case_blood6	11	102647385	102647385	G	A	exonic	MMP10	.	nonsynonymous SNV	11q22.2	rs760322677	.	.	.	4.95e-05	0	0	0	0	0	0	0.0004	0.026	D	0.985	D	0.604	P	0.682	N	0.617	N	2.435	M	1.9	T	-4.14	D	0.248	4.734	24.6	0.998	0.278	N	-0.896	T	0.103	T	0.706
Case_blood19	12	56231031	56231031	C	T	exonic	MMP19	.	nonsynonymous SNV	12q13.2	rs145643499	7.7e-05	0.000399361	0.001	0.0005	9.61e-05	8.64e-05	0.0036	0	4.5e-05	0	0.0016	0.41	T	0.15	B	0.01	B	0.252	N	1	N	0.94	L	4.19	T	-0.6	N	0.121	0.888	9.993	0.925	0.045	N	-0.95	T	0.006	T	0.615
Case_blood2	11	102495984	102495984	C	T	exonic	MMP20	.	nonsynonymous SNV	11q22.2	rs762774990	.	.	.	8.25e-05	0	0	0.0012	0	0	0	0	0.278	T	0.001	B	0.003	B	0.131	N	0.93	N	0	N	2.58	T	-0.55	N	0.16	2.269	17.96	0.985	0.77	D	-0.992	T	0.016	T	0.549
Case_blood30	10	127462621	127462621	G	A	exonic	MMP21	.	nonsynonymous SNV	10q26.13	rs752411609	.	.	.	0	0	0	0	0	0	0	0	0.094	T	0.097	B	0.016	B	0.369	N	1	N	0.345	N	2.23	T	-0.17	N	0.077	-0.771	0.05	0.762	0.039	N	-0.992	T	0.02	T	0.403
Case_blood32	20	33834758	33834758	C	T	exonic	MMP24	.	nonsynonymous SNV	20q11.22	rs765314360	.	.	.	2.48e-05	0.0001	0	0.0002	0	0	0	0	0.045	D	0.665	P	0.232	B	0	D	1	D	2.435	M	1.11	T	-3.08	D	0.713	6.467	29.9	0.999	0.953	D	-0.828	T	0.15	T	0.707
Case_blood22	16	3107168	3107168	C	T	exonic	MMP25	.	nonsynonymous SNV	16p13.3	rs192194204	.	0.000199681	0.001	0.0001	0	0	0.0014	0	0	0	0.0002	0.042	D	0.227	B	0.037	B	0.034	N	1	D	2.225	M	1.9	T	-3.6	D	0.383	5.919	27.5	0.993	0.291	N	-1.035	T	0.074	T	0.722
Case_blood4	16	3100028	3100028	C	T	exonic	MMP25	.	nonsynonymous SNV	16p13.3	rs184106582	.	0.00159744	0.0079	0.0007	0	0	0.0096	0	0	0.0011	0	0.116	T	0.066	B	0.041	B	0.125	N	0.905	N	0.95	L	1.42	T	-0.25	N	0.123	3.588	23.2	0.985	0.449	N	-1.052	T	0.032	T	0.635
Case_blood26	16	3100028	3100028	C	T	exonic	MMP25	.	nonsynonymous SNV	16p13.3	rs184106582	.	0.00159744	0.0079	0.0007	0	0	0.0096	0	0	0.0011	0	0.116	T	0.066	B	0.041	B	0.125	N	0.905	N	0.95	L	1.42	T	-0.25	N	0.123	3.588	23.2	0.985	0.449	N	-1.052	T	0.032	T	0.635
Case_blood3	16	3108906	3108906	A	C	exonic	MMP25	.	nonsynonymous SNV	16p13.3	.	.	.	.	.	.	.	.	.	.	.	.	0.011	D	0.949	P	0.74	P	0.73	N	1	N	1.895	L	1.94	T	-2.94	D	0.482	3.294	22.8	0.989	0.099	N	-1.023	T	0.077	T	0.726
Case_blood18	16	3108906	3108906	A	C	exonic	MMP25	.	nonsynonymous SNV	16p13.3	.	.	.	.	.	.	.	.	.	.	.	.	0.011	D	0.949	P	0.74	P	0.73	N	1	N	1.895	L	1.94	T	-2.94	D	0.482	3.294	22.8	0.989	0.099	N	-1.023	T	0.077	T	0.726
Case_blood10	11	102398587	102398587	A	G	exonic	MMP7	.	nonsynonymous SNV	11q22.2	rs150338402	.	0.000798722	0.004	0.0006	0	0	0.0076	0	3e-05	0	0	0.015	D	0.585	P	0.24	B	0.395	N	1	N	2.46	M	1.24	T	-2.69	D	0.104	1.795	14.96	0.993	0.194	N	-0.965	T	0.078	T	0.644
Case_blood15	11	102587037	102587037	C	T	exonic	MMP8	.	nonsynonymous SNV	11q22.2	rs61754773	.	0.00119808	0.004	0.0003	0.0005	0	0.0034	0	1.5e-05	0	0	0.115	T	0.144	B	0.067	B	0.001	N	0.975	D	1.605	L	4.06	T	-3.25	D	0.224	2.612	20.3	0.989	0.716	D	-0.925	T	0.147	T	0.487
Case_blood28	1	11863038	11863038	G	A	exonic	MTHFR	.	nonsynonymous SNV	1p36.22	rs138189536	.	0.000399361	0.002	0.0002	0	8.75e-05	0.0027	0	3.03e-05	0	6.23e-05	0.135	T	0.99	D	0.53	P	0	D	0.994	D	1.995	M	-1.52	D	-1.17	N	0.468	4.092	23.7	0.999	0.594	D	-0.111	T	0.494	T	0.726
Case_blood29	1	11863038	11863038	G	A	exonic	MTHFR	.	nonsynonymous SNV	1p36.22	rs138189536	.	0.000399361	0.002	0.0002	0	8.75e-05	0.0027	0	3.03e-05	0	6.23e-05	0.135	T	0.99	D	0.53	P	0	D	0.994	D	1.995	M	-1.52	D	-1.17	N	0.468	4.092	23.7	0.999	0.594	D	-0.111	T	0.494	T	0.726
Case_blood16	17	70119713	70119713	A	C	exonic	SOX9	.	nonsynonymous SNV	17q24.3	.	.	.	.	.	.	.	.	.	.	.	.	0.007	D	0.963	D	0.543	P	0	D	1	D	3.33	M	-1.84	D	-5.24	D	0.29	4.217	23.9	0.979	0.976	D	0.343	D	0.667	D	0.658
Case_blood18	17	70119713	70119713	A	C	exonic	SOX9	.	nonsynonymous SNV	17q24.3	.	.	.	.	.	.	.	.	.	.	.	.	0.007	D	0.963	D	0.543	P	0	D	1	D	3.33	M	-1.84	D	-5.24	D	0.29	4.217	23.9	0.979	0.976	D	0.343	D	0.667	D	0.658
Case_blood19	17	70119716	70119716	A	C	exonic	SOX9	.	nonsynonymous SNV	17q24.3	.	.	.	.	.	.	.	.	.	.	.	.	0.006	D	0.002	B	0.003	B	0	D	1	D	3.71	H	-1.76	D	-5.23	D	0.396	4.172	23.8	0.957	0.976	D	0.013	D	0.602	D	0.658
Case_blood26	17	70119704	70119704	A	C	exonic	SOX9	.	nonsynonymous SNV	17q24.3	.	.	.	.	.	.	.	.	.	.	.	.	0.007	D	0.895	P	0.368	B	0	D	1	D	3.735	H	-1.55	D	-5.25	D	0.566	5.594	26.5	0.993	0.986	D	0.509	D	0.641	D	0.658
Case_blood26	17	70119713	70119713	A	C	exonic	SOX9	.	nonsynonymous SNV	17q24.3	.	.	.	.	.	.	.	.	.	.	.	.	0.007	D	0.963	D	0.543	P	0	D	1	D	3.33	M	-1.84	D	-5.24	D	0.29	4.217	23.9	0.979	0.976	D	0.343	D	0.667	D	0.658
Case_blood26	17	70119716	70119716	A	C	exonic	SOX9	.	nonsynonymous SNV	17q24.3	.	.	.	.	.	.	.	.	.	.	.	.	0.006	D	0.002	B	0.003	B	0	D	1	D	3.71	H	-1.76	D	-5.23	D	0.396	4.172	23.8	0.957	0.976	D	0.013	D	0.602	D	0.658
Case_blood26	17	70119722	70119722	A	C	exonic	SOX9	.	nonsynonymous SNV	17q24.3	.	.	.	.	.	.	.	.	.	.	.	.	0.001	D	0.997	D	0.879	P	0	D	1	D	3.72	H	-1.73	D	-3.33	D	0.381	4.31	24	0.994	0.987	D	0.768	D	0.761	D	0.658
Case_blood29	17	70119704	70119704	A	C	exonic	SOX9	.	nonsynonymous SNV	17q24.3	.	.	.	.	.	.	.	.	.	.	.	.	0.007	D	0.895	P	0.368	B	0	D	1	D	3.735	H	-1.55	D	-5.25	D	0.566	5.594	26.5	0.993	0.986	D	0.509	D	0.641	D	0.658
Case_blood29	17	70119713	70119713	A	C	exonic	SOX9	.	nonsynonymous SNV	17q24.3	.	.	.	.	.	.	.	.	.	.	.	.	0.007	D	0.963	D	0.543	P	0	D	1	D	3.33	M	-1.84	D	-5.24	D	0.29	4.217	23.9	0.979	0.976	D	0.343	D	0.667	D	0.658
Case_blood31	17	70119713	70119713	A	C	exonic	SOX9	.	nonsynonymous SNV	17q24.3	.	.	.	.	.	.	.	.	.	.	.	.	0.007	D	0.963	D	0.543	P	0	D	1	D	3.33	M	-1.84	D	-5.24	D	0.29	4.217	23.9	0.979	0.976	D	0.343	D	0.667	D	0.658
[truncated: 7 more columns]
