# Supplementary material for: Germline VWF/MPRIP and somatoplasm FGA variants synergically confer susceptibility to non-traumatic osteonecrosis of the femoral head
Source: Sci Rep. 2023 Feb 22;13:3112. doi: 10.1038/s41598-023-30260-4 (PMC9946931; doi:10.1038/s41598-023-30260-4)
Supplement: Supplementary file 7 — Supplementary Information 7. [file 41598_2023_30260_MOESM7_ESM.xlsx]

## Sheet: Supplementary Table S6
Supplementary Table S6 Proteins that can interact with candidate genes were queried by HPRD
Identified_Genes	HPRD_interaction_pr
BAHD1	KRTAP4-12
BAHD1	TRAF2
BAHD1	BEGAIN
BAHD1	DVL2
BAHD1	MDFI
BAHD1	MEGF10
BAHD1	DVL3
BAHD1	KHDRBS3
BDP1	RB1
BDP1	ZBTB43
BDP1	POLR3F
BDP1	CSNK2A1
CACNA1H	KCNMA1
CACNA1H	GNG2
CASP5	CASP5
CASP5	MAX
CASP5	NLRP1
CASP5	PPHLN1
CD8B	CD8A
CD8B	ST3GAL4
CD8B	CD3D
CLEC11A	KITLG
ECM1	FBLN1
ECM1	ATN1
ECM1	RERE
ECM1	HSPG2
FCGR2A	HCK
FCGR2A	GP6
FCGR2A	CRP
FCGR2A	SHC1
FCGR2A	LYN
FCGR2A	PIK3R1
FCGR2A	SYK
FCGR2A	FYN
FCGR2A	LAT
FCGR2A	BLK
FCGR2A	LGALS3
FGA	NID1
FGA	F13A1
FGA	F2
FGA	PLAT
FGA	SERPINA5
FGA	ITGB3
FGA	HRG
FGA	SERPINF2
FGA	CDH5
FGA	THBS1
FGA	BAT2
FGA	FGG
FGA	FGB
FGA	ITGA2B
FOXA1	AR
FOXA1	HIST3H3
GPX1	ABL1
GPX1	ABL2
HAVCR1	UBQLN4
HAVCR1	SEMA4A
HCRT	HCRTR2
HCRT	HCRTR1
HCRT	NPFFR2
HTT	TPR
HTT	EGFR
HTT	RASA1
HTT	TRIP10
HTT	SUMO1
HTT	GRB2
HTT	PDK2
HTT	GAPDH
HTT	SAP30
HTT	UBE2K
HTT	UTP14A
HTT	HIP1
HTT	HAP1
HTT	CTBP1
HTT	CXorf27
HTT	SH3GL3
HTT	REST
HTT	XRCC6
HTT	PRPF40B
HTT	OPTN
HTT	HIP1R
HTT	GIT1
HTT	CRMP1
HTT	GPRASP2
HTT	TAF4
HTT	MTSS1
HTT	IKBKAP
HTT	FICD
HTT	C15orf63
HTT	DLG4
HTT	TCERG1
HTT	AP2A2
HTT	PACSIN1
HTT	CASP6
HTT	PRPF40A
HTT	SETD2
HTT	SP1
HTT	TGM2
HTT	PIAS4
HTT	TUBB
HTT	CHD3
HTT	SYMPK
HTT	FEZ1
HTT	SH3GLB1
HTT	ZDHHC17
HTT	CASP1
HTT	CREBBP
HTT	NCOR1
HTT	PFN2
HTT	TP53
HTT	CBS
HTT	MED31
HTT	F8A1
HTT	KIAA1377
HTT	MAP3K10
HTT	TBP
HTT	AKT1
HTT	CASP3
HTT	SIN3A
LFNG	NOTCH2
LFNG	NOTCH1
MPRIP	RHOA
MPRIP	PPP1R12A
MPRIP	YWHAG
MPRIP	PPP1R12C
MPRIP	YWHAB
MTCH2	ESR1
MUC16	LGALS1
MUC16	MSLN
NDUFV2	CRMP1
NDUFV2	KAT5
NDUFV2	SP110
PACS2	PKD2
PODXL	SELL
PODXL	SLC9A3R2
PRDM1	ATXN1
PRDM1	TLE2
PRDM1	AES
PRDM1	IRF4
PRDM1	TLE1
REG3A	ANXA3
REG3A	FN1
REG3A	SDC2
REG3A	REG1A
REG3A	TRHDE
RPS6KA2	CREB1
RPS6KA2	MAP2K1
RPS6KA2	L1CAM
RPS6KA2	BAD
RPS6KA2	MAPK1
RPS6KA2	MAGI1
RPS6KA2	MAPK3
RPS6KA2	SHANK1
SCGB1D2	SCGB2A2
SIGLEC1	MUC1
SIGLEC1	SPN
SIGLEC1	TNR
SLC24A1	CNGA1
SOX8	TCF12
SOX8	POU5F1
SOX8	NR5A1
SOX8	PAX3
SOX8	POU3F3
SOX8	EGR2
SOX8	JUN
SOX8	CEBPA
SOX8	SP1
SOX8	DLX5
SOX8	OLIG2
SOX8	HHEX
SOX8	UTF1
SSTR5	SSTR1
SSTR5	PEX5
SSTR5	DRD2
SSTR5	GOPC
SSTR5	PDZK1
SSTR5	ADCY10
SSTR5	CORT
SSTR5	SST
SUFU	RCN3
SUFU	NCOA3
SUFU	MAPKSP1
SUFU	RBPJ
SUFU	SAP18
SUFU	SETDB1
SUFU	ZNF219
SUFU	GLIS3
SUFU	LGALS3
SUFU	PEX26
SUFU	BTRC
SUFU	ZNF764
SUFU	GLI1
SUFU	GLI2
SUFU	HNRNPA1
SUFU	QPRT
SUFU	HMGA1
SUFU	GLI3
SUFU	ZNF446
SUFU	MID1IP1
SUFU	ZNF263
SUFU	RNF19A
SUFU	STK36
SUFU	PIAS1
TCP10	PARD6B
TCP10	PARD6A
TLX1	NFIC
TLX1	MEIS1
TLX1	PKNOX1
TLX1	PPP2CA
TLX1	PPP1CB
VWF	CALR
VWF	COL1A1
VWF	COL1A2
VWF	HSPA5
VWF	F8
VWF	TNFRSF11B
VWF	GP1BA
VWF	ITGA2B
VWF	FURIN
VWF	ADAMTS13
