# Supplementary material for: Germline VWF/MPRIP and somatoplasm FGA variants synergically confer susceptibility to non-traumatic osteonecrosis of the femoral head
Source: Sci Rep. 2023 Feb 22;13:3112. doi: 10.1038/s41598-023-30260-4 (PMC9946931; doi:10.1038/s41598-023-30260-4)
Supplement: Supplementary file 8 — Supplementary Information 8. [file 41598_2023_30260_MOESM8_ESM.xlsx]

## Sheet: Supplementary Table S7
Supplementary Table S7 Proteins that can interact with candidate genes were queried by HTRIdb
Identified_Genes	HTRIdb_interaction_pr
AHNAK2	MYC
AHNAK2	FLNB
ARHGAP44	CDC42
ARHGAP44	HN1
ARHGAP44	RAC1
BAHD1	BEGAIN
BAHD1	TRAF2
BAHD1	KRTAP4-12
BAHD1	MEGF10
BAHD1	DVL2
BAHD1	KHDRBS3
BAHD1	MDFI
BAHD1	DVL3
BDP1	ZBTB43
BDP1	EEF1A1
BDP1	POLR3F
BDP1	RARA
BDP1	CSNK2A1
BDP1	RB1
BDP1	EEF1G
BDP1	RRAGD
CACNA1H	GNG2
CACNA1H	KCNMA1
CACNA1H	KDM5B
CASP5	NLRP1
CASP5	PPHLN1
CASP5	MAX
CCDC97	APBB1
CCDC97	MAPK14
CD8B	ST3GAL4
CD8B	CD3D
CD8B	CD8A
CLEC11A	KITLG
CLEC11A	MYC
CYP4F2	GRB2
CYP4F2	ABL1
CYP4F2	FYN
CYP4F2	SRC
CYP4F2	NCK1
DNAH11	HK1
ECM1	EEF1A2
ECM1	RERE
ECM1	ATN1
ECM1	HSPG2
ECM1	FBLN1
FCGR2A	LYN
FCGR2A	HCK
FCGR2A	CBL
FCGR2A	SYK
FCGR2A	BLK
FCGR2A	UBC
FCGR2A	GP6
FCGR2A	UBA52
FCGR2A	SHC1
FCGR2A	RPS27A
FCGR2A	LAT
FCGR2A	FYN
FCGR2A	UBB
FCGR2A	PIK3R1
FCGR2A	LGALS3
FCGR2A	CRP
FGA	APOA1
FGA	PASK
FGA	THBS1
FGA	SERPINA5
FGA	IGHA1
FGA	NID1
FGA	KLK6
FGA	ALB
FGA	FGG
FGA	KRT18
FGA	FGB
FGA	SOD1
FGA	PRRC2A
FGA	HRG
FGA	KHDRBS2
FGA	IGHG1
FGA	MIS12
FGA	F2
FGA	CDH5
FGA	F13A1
FGA	ITGB3
FGA	SERPINF2
FGA	PLAT
FGA	ITGA2B
FOXA1	HIST3H3
FOXA1	HDAC7
FOXA1	FOXA2
FOXA1	ONECUT1
FOXA1	AR
FOXA1	TBP
FOXA1	TLE1
GPX1	ABL2
GPX1	EEF1A1
GPX1	ABL1
HAVCR1	SEMA4A
HAVCR1	UBQLN4
HCRT	HCRTR2
HCRT	NPFFR2
HCRT	HLA-DQA1
HCRT	HCRTR1
HTT	UTP14A
HTT	SORBS1
HTT	KIAA1377
HTT	ZNF133
HTT	SP1
HTT	DNAJA3
HTT	STX1B
HTT	EIF2C2
HTT	VIM
HTT	EEF1G
HTT	CCDC88A
HTT	CLTC
HTT	PFN2
HTT	DNALI1
HTT	C15orf63
HTT	NFKB1
HTT	RNF40
HTT	SRGAP1
HTT	SPTAN1
HTT	PRNP
HTT	CHMP4B
HTT	MTX2
HTT	YWHAB
HTT	UBAC1
HTT	TPP1
HTT	NDUFS1
HTT	TAL1
HTT	CHCHD3
HTT	MDH1
HTT	ETFB
HTT	DPYSL2
HTT	PIK3R3
HTT	NDUFS3
HTT	TCERG1
HTT	AP2A2
HTT	CLK1
HTT	TSHZ3
HTT	CHD3
HTT	SUMO1
HTT	SLC25A12
HTT	DOCK9
HTT	DIRAS2
HTT	LDOC1
HTT	BRD7
HTT	ZNF91
HTT	STXBP1
HTT	MKRN2
HTT	STX1A
HTT	HAX1
HTT	DYNC1H1
HTT	ADD3
HTT	SIN3A
HTT	TUBG1
HTT	WDR91
HTT	PKM2
HTT	AKT1
HTT	UQCRC1
HTT	KAT5
HTT	F8A2
HTT	ATP1B1
HTT	DNAJC21
HTT	F8A1
HTT	DNM2
HTT	CD59
HTT	CRMP1
HTT	DNAJC4
HTT	GPM6A
HTT	ARHGAP24
HTT	THY1
HTT	SLC1A2
HTT	ATG16L1
HTT	SLC25A3
HTT	HADHA
HTT	DLD
HTT	ATP5D
HTT	CACNA2D1
HTT	KPNB1
HTT	TUBB
HTT	HSPA8
HTT	CTBP1
HTT	HSD17B10
HTT	BAIAP2
HTT	NDUFA9
HTT	PTK6
HTT	FNBP4
HTT	TACC1
HTT	CREBBP
HTT	MRE11A
HTT	GAPDH
HTT	LDHAL6A
HTT	AMFR
HTT	FEZ1
HTT	ARMCX2
HTT	CTNNB1
HTT	SP3
HTT	MED15
HTT	PABPC4
HTT	EHMT1
HTT	COX3
HTT	TPR
HTT	PIK3R2
HTT	LUC7L
HTT	NDUFA13
HTT	WBP4
HTT	HIP1R
HTT	GDF9
HTT	NUB1
HTT	TXNDC11
HTT	MAP3K10
HTT	EEF1A2
HTT	CA4
HTT	SH3GLB1
HTT	HSPD1
HTT	PLP1
HTT	MTUS1
HTT	EZR
HTT	LSAMP
HTT	PIAS4
HTT	SRP9
HTT	PHB2
HTT	UBB
HTT	MED31
HTT	RASA1
HTT	CHUK
HTT	ITPR1
HTT	CASP6
HTT	MOG
HTT	RAB3D
HTT	TRAFD1
HTT	EEF1D
HTT	DCTN2
HTT	PPA2
HTT	COPB1
HTT	ATG5
HTT	PRPF40A
HTT	CS
HTT	DLG4
HTT	KPNA2
HTT	CXorf27
HTT	ACADL
HTT	HIP1
HTT	MAP1LC3B
HTT	YWHAG
HTT	PPHLN1
HTT	NDUFV1
HTT	CDH13
HTT	TADA3
HTT	XRCC6
HTT	NDUFA8
HTT	BASP1
HTT	USP9X
HTT	PRPF40B
HTT	VCP
HTT	EPB41L1
HTT	RAC1
HTT	API5
HTT	PIBF1
HTT	GNB1
HTT	CLASP1
HTT	NDUFB10
HTT	CBS
HTT	GRAP
HTT	FAM179B
HTT	SLC25A11
HTT	JPH2
HTT	ZNF675
HTT	GADD45G
HTT	DNAJC11
HTT	UBA52
HTT	PTRF
HTT	ASPH
HTT	GNAZ
HTT	ATP5O
HTT	PDK2
HTT	IMPDH2
HTT	UQCRH
HTT	WAC
HTT	ENO1
HTT	KAT2B
HTT	CNTN1
HTT	SRRT
HTT	PLIN4
HTT	TBP
HTT	OPCML
HTT	BARD1
HTT	EGFR
HTT	IKBKAP
HTT	WDFY3
HTT	CASP3
HTT	ECH1
HTT	UBC
HTT	SAP30
HTT	SETD2
HTT	HNRNPC
HTT	DPYSL3
HTT	ENO3
HTT	DOCK11
HTT	SUMO3
HTT	TPH1
HTT	SRGAP2
HTT	ODF2L
HTT	VDAC3
HTT	MTSS1
HTT	CHCHD2
HTT	MEF2D
HTT	NAPB
HTT	P4HA1
HTT	TPI1
HTT	STIP1
HTT	ZFYVE19
HTT	NPTN
HTT	GRB2
HTT	MAGEH1
HTT	SRGAP3
HTT	TRIP10
HTT	LUC7L2
HTT	SUMO2
HTT	JAKMIP1
HTT	IKBKB
HTT	SFXN3
HTT	ZNF33B
HTT	OSTF1
HTT	EPB41
HTT	GNAO1
HTT	COX6C
HTT	BAZ1A
HTT	ATG12
HTT	GIT1
HTT	NDUFS5
HTT	COX6B1
HTT	REST
HTT	FICD
HTT	ZDHHC17
HTT	BZW2
HTT	NDUFB9
HTT	PDE1A
HTT	UQCRC2
HTT	NCOR1
HTT	NUPL1
HTT	ARHGAP25
HTT	DNM1
HTT	CASP1
HTT	CREB1
HTT	NDUFV2
HTT	GTF3C3
HTT	SYVN1
HTT	SASH1
HTT	SYT2
HTT	KPNA3
HTT	PSMD7
HTT	CCT6A
HTT	SLC6A1
HTT	ZMYND8
HTT	APBB2
HTT	PPARG
HTT	HAP1
HTT	ALDOA
HTT	ZHX1
HTT	CKM
HTT	SNAP25
HTT	ALPL
HTT	LDHA
HTT	SH3GL3
HTT	GPRASP2
HTT	PSMD4
HTT	TANK
HTT	SYP
HTT	VDAC2
HTT	HBB
HTT	SIRPA
HTT	KAT7
HTT	GFAP
HTT	BCAP31
HTT	SUPT5H
HTT	RNF20
HTT	COX5A
HTT	SRP9P1
HTT	TGM2
HTT	CYC1
HTT	LANCL1
HTT	CCT8
HTT	UBE2K
HTT	DLST
HTT	NEFL
HTT	PQBP1
HTT	2022-09-07
HTT	AOC3
HTT	SETDB1
HTT	CEP63
HTT	SQSTM1
HTT	PIK3R1
HTT	ALDOC
HTT	SYN2
HTT	CENPV
HTT	TMEM57
HTT	FBN2
HTT	NBR1
HTT	IMMT
HTT	CNP
HTT	DDB1
HTT	ZNF655
HTT	SYMPK
HTT	COX6A1
HTT	CPT1B
HTT	OPTN
HTT	CD36
HTT	RPS27A
HTT	CUL2
HTT	VDAC1
HTT	NEGR1
HTT	AMPD1
HTT	PRMT2
HTT	MAP1LC3A
HTT	ZBTB16
HTT	SYT1
HTT	NTM
HTT	COX5B
HTT	TP53
HTT	MAGEA3
HTT	CUL5
HTT	LDHB
HTT	TAF4
HTT	F8A3
HTT	PACSIN1
HTT	KLF11
HTT	PTN
HTT	PPL
HTT	SREBF2
HTT	GNB2
HTT	COX2
HTT	DLAT
HTT	NEUROD1
LFNG	NOTCH1
LFNG	NOTCH2
MPRIP	SFN
MPRIP	RACGAP1
MPRIP	RIPK3
MPRIP	IKBKG
MPRIP	GRB2
MPRIP	PPP1R12A
MPRIP	NOS3
MPRIP	AGAP2
MPRIP	YWHAB
MPRIP	PIAS4
MPRIP	MAP3K3
MPRIP	RHOA
MPRIP	YTHDC1
MPRIP	PPP1R12C
MPRIP	ARRB1
MPRIP	YWHAQ
MPRIP	YWHAG
MPRIP	NAA38
MPRIP	YWHAZ
MTCH2	ESR1
MTCH2	RPS27A
MTCH2	UBC
MTCH2	UBA52
MTCH2	UBB
MUC16	MSLN
MUC16	LGALS1
NDUFV2	NDUFS3
NDUFV2	NDUFA2
NDUFV2	NDUFS2
NDUFV2	HTT
NDUFV2	CRMP1
NDUFV2	NDUFA9
NDUFV2	KAT5
NDUFV2	SP110
PACS2	YWHAZ
PACS2	PKD2
PACS2	SFN
PODXL	SLC9A3R2
PODXL	SELL
PRDM1	ATXN1
PRDM1	KDM1A
PRDM1	EHMT2
PRDM1	SUV39H1
PRDM1	PRMT5
PRDM1	IRF4
PRDM1	HIST2H3D
PRDM1	HDAC2
PRDM1	HIST2H3C
PRDM1	TLE1
PRDM1	PRMT7
PRDM1	HIST2H3A
PRDM1	AES
PRDM1	HDAC1
PRDM1	TLE2
PRR5L	MAPKAP1
PRR5L	MTOR
PRR5L	MLST8
PRR5L	RICTOR
QRICH2	PANK2
QRICH2	SSSCA1
QRICH2	SNAI1
QRICH2	NUP98
QRICH2	TSSC1
QRICH2	MPDU1
QRICH2	MAGEB2
QRICH2	GAPDH
REG3A	SDC2
REG3A	FN1
REG3A	TRHDE
REG3A	REG1A
REG3A	ANXA3
RPS6KA2	SHANK1
RPS6KA2	MAGI1
RPS6KA2	JUN
RPS6KA2	CSNK2B
RPS6KA2	CREBBP
RPS6KA2	RPS6
RPS6KA2	CREB1
RPS6KA2	BRAF
RPS6KA2	SYK
RPS6KA2	PRKCA
RPS6KA2	FOS
RPS6KA2	BAD
RPS6KA2	MAPK3
RPS6KA2	MAP2K1
RPS6KA2	PRKCE
RPS6KA2	FLNC
RPS6KA2	MAPK1
RPS6KA2	L1CAM
SCGB1D2	SCGB2A2
SIGLEC1	TNR
SIGLEC1	MUC1
SIGLEC1	SPN
SLC24A1	NCK1
SLC24A1	ABL1
SLC24A1	FYN
SLC24A1	PIK3R1
SLC24A1	GRB2
SLC24A1	CNGA1
SOX8	OLIG2
SOX8	UTF1
SOX8	POU3F3
SOX8	PAX3
SOX8	CEBPA
SOX8	TCF12
SOX8	HOXC11
SOX8	JUN
SOX8	EGR2
SOX8	HHEX
SOX8	DLX5
SOX8	SP1
SOX8	POU5F1
SOX8	NR5A1
SSTR5	PEX5
SSTR5	ADCY10
SSTR5	CORT
SSTR5	DRD2
SSTR5	GOPC
SSTR5	PDZK1
SSTR5	SST
SUFU	HDX
SUFU	ZNF219
SUFU	GLIS3
SUFU	ZNF446
SUFU	QPRT
SUFU	SAP18
SUFU	GLI2
SUFU	PEX26
SUFU	MID1IP1
SUFU	RNF19A
SUFU	RCN3
SUFU	PIAS1
SUFU	LGALS3
SUFU	LAMTOR3
SUFU	STK36
SUFU	HNRNPA1
SUFU	GLI3
SUFU	HMGA1
SUFU	GLI1
SUFU	BTRC
SUFU	RBPJ
SUFU	ZNF263
SUFU	NCOA3
SUFU	SETDB1
SUFU	ZNF747
SUFU	ZNF764
TCP10	PARD6A
TCP10	PARD6B
TLX1	PPP1CB
TLX1	NFIC
TLX1	PKNOX1
TLX1	PPP2CB
TLX1	MEIS1
TLX1	PPP2CA
TLX1	PPP1CC
TLX1	PPP2R5A
TNRC18	TAGLN
VWF	TNFRSF11B
VWF	PDIA4
VWF	HSPA5
VWF	LRP12
VWF	COL1A2
VWF	LARP1
VWF	ZNF512B
VWF	CALR
VWF	HSP90B1
VWF	MAP3K3
VWF	ITGAV
VWF	ADAMTS13
VWF	RAC1
VWF	RBPMS
VWF	COL1A1
VWF	ITGA2B
VWF	F8
VWF	GP1BA
VWF	SOCS4
VWF	ITGB3
VWF	FURIN
ZNF462	CBX5
ZNF462	SUMO1
